# Supplementary material for: Identification of miRNAs and their targets through high-throughput sequencing and degradome analysis in male and female Asparagus officinalis
Source: BMC Plant Biol. 2016 Apr 12;16:80. doi: 10.1186/s12870-016-0770-z (PMC4828810; doi:10.1186/s12870-016-0770-z)
Supplement: Additional file 1: Table S1. — Conserved and novel miRNAs identified from A. officinalis; Table S2. Pre-miRNA sequences of conserved miRNAs identified from A. officinalis; Table S3. Predicted novel miRNAs and their pre-miRNA sequences in A. officinalis. (XLS 131 kb) [file 12870_2016_770_MOESM1_ESM.xls]

## Sheet: Table S1
Additional file 1:Table S1. Conserved and novel miRNAs identified from A. officinalis
miRNA ID	miRNA-name	Sequence	Length	Family	Expression (TPM)
					Female	Male
miR006	aof-miR172a	AGAAUCUUGAUGAUGCUGCAU	21	miR172	72.94	82.04
miR029	aof-miR535a	GACAACGAGAGAGAGCACGC	20	miR535	36.35	31.53
miR034	aof-miR535b	UGACAACGAGAGAGAGCACGC	21	miR535	2583.44	3053.13
miR036	aof-miR160b	UGCCUGGUUCCCUGUAUGCC	20	miR160	11.89	5.96
miR037	aof-miR160d	UGCCUGGUUCCCUGUAUGCCA	21	miR160	114.55	51.14
miR044	aof-miR482	UUUCCAAUGCCUCCCAUUCC	20	miR482	11.2	14.43
miR049	aof-miR1425-5p	UAGGAUUCAAUCCUUGCUGCU	21	miR1425	1.37	6.27
miR050	aof-miR156k	UGACAGAAGAGAGAGAGCAC	20	miR156	59.22	2.51
miR051	aof-miR156j	UGACAGAAGAGAGUGAGCAC	20	miR156	93.29	92.08
miR052	aof-miR156a	UUGACAGAAGAGAGUGAGCAC	21	miR156	0.23	7.69
miR053	aof-miR156e	GCUCACUGCUCUCUCUGUCAUC	22	miR156	9.83	7.37
miR054	aof-miR156c	GCUCACUUCUCUCUCUGUCAGC	22	miR156	10.29	6.43
miR055	aof-miR157a	UUGACAGAAGAUAGAGAGCAC	21	miR157	18.98	22.9
miR056	aof-miR159a-1	UUUGGAUUGAAGGGAGCUCU	20	miR159	29.95	31.06
miR057	aof-miR159a	UUUGGAUUGAAGGGAGCUCUA	21	miR159	1317.21	1128.36
miR058	aof-miR159b	UUUGGAUUGAAGGGAGCUCUG	21	miR159	4.8	52.86
miR059	aof-miR159c	UUUGGAUUGAAGGGAGCUCUU	21	miR159	5.26	6.12
miR060	aof-miR160c	GCGUGCGAGGAGCCAAGCAUA	21	miR160	5.72	0.78
miR061	aof-miR160a	UGCCUGGCUCCCUGUAUGCCA	21	miR160	21.95	8.47
miR062	aof-miR164c	GGAGAAGCAGGGCACGUGCA	20	miR164	13.72	6.75
miR063	aof-miR164a	UGGAGAAGCAGGACACGUGC	20	miR164	5.03	2.35
miR064	aof-miR164d	UGGAGAAGCAGGGCACGUGC	20	miR164	12.58	11.29
miR065	aof-miR164e	UGGAGAAGCAGGACACGUGCA	21	miR164	48.7	11.29
miR066	aof-miR164b	UGGAGAAGCAGGGCACGUGCA	21	miR164	1277.43	850.54
miR067	aof-miR166f-5	CGGACCAGGCUUCAUCCCCC	20	miR166	3.2	5.8
miR068	aof-miR166a-1	CGGACCAGGCUUCAUUCCCC	20	miR166	229.79	133.81
miR069	aof-miR166f-6	CGGACCAGGCUUCAUUCCUC	20	miR166	38.18	24
miR070	aof-miR166m-5	CUCGGACCAGGCUUCAUUCC	20	miR166	58.08	40.63
miR071	aof-miR166a-2	GGAAUGUUGUCUGGCUCGUG	20	miR166	6.4	1.25
miR072	aof-miR166f-1	UCGGACCAGGCUUCAUUCCC	20	miR166	47.1	30.12
miR073	aof-miR166f-2	UCGGACCAGGCUUCAUUCCU	20	miR166	31.1	37.65
miR074	aof-miR166f-3	UCGGACCAGGCUUCAUUCUU	20	miR166	7.09	5.18
miR075	aof-miR166f-4	UCUCGGACCAGGCUUCAUUC	20	miR166	11.43	13.96
miR076	aof-miR166m-4	ACGGACCAGGCUUCAUUCCCC	21	miR166	12.12	7.69
miR077	aof-miR166m-3	CCGGACCAGGCUUCAUUCCCC	21	miR166	8.23	5.33
miR078	aof-miR166k-1	CUCGGACCAGGCUUCAUCCCC	21	miR166	1.37	15.37
miR079	aof-miR166k-2	CUCGGACCAGGCUUCAUUCCC	21	miR166	28.81	23.06
miR080	aof-miR166k-3	GGAAUGUUGUCUGGCUCGAGC	21	miR166	6.4	3.45
miR081	aof-miR166d-7	GGAAUGUUGUCUGGCUCGAGG	21	miR166	232.3	150.59
miR082	aof-miR166b-1	GGAAUGUUGUCUGGCUCGUGG	21	miR166	83	35.14
miR083	aof-miR166k-4	GGUAUGUUGUCUGGCUCGAGG	21	miR166	126.9	68.08
miR084	aof-miR166h-5p	GGUGUGUUGUCUGGCUCGGGG	21	miR166	12.8	9.41
miR085	aof-miR166e-1	UCAGACCAGGCUUCAUUCCCC	21	miR166	13.49	11.45
miR086	aof-miR166e-2	UCCGACCAGGCUUCAUUCCCC	21	miR166	5.72	0.63
miR087	aof-miR166e-3	UCGAACCAGGCUUCAUUCCCC	21	miR166	7.32	9.41
miR088	aof-miR166e-4	UCGCACCAGGCUUCAUUCCCC	21	miR166	5.49	1.88
miR089	aof-miR166e-5	UCGGACCAAGCUUCAUUCCCC	21	miR166	5.03	5.49
miR090	aof-miR166e-6	UCGGACCACGCUUCAUUCCCC	21	miR166	6.86	2.98
miR091	aof-miR166e-7	UCGGACCAGACUUCAUUCCCC	21	miR166	10.75	28.55
miR092	aof-miR166e-8	UCGGACCAGCCUUCAUUCCCC	21	miR166	8	21.8
miR093	aof-miR166e-9	UCGGACCAGCCUUCAUUCCUC	21	miR166	0.91	5.02
miR094	aof-miR166e-10	UCGGACCAGGCCUCAUUCCCC	21	miR166	12.58	5.33
miR095	aof-miR166e-11	UCGGACCAGGCUCCAUUCCCC	21	miR166	8.46	1.73
miR096	aof-miR166e-12	UCGGACCAGGCUUCACUCCCC	21	miR166	8.23	6.59
miR097	aof-miR165a	UCGGACCAGGCUUCAUCCCCC	21	miR166	661.69	1436.29
miR098	aof-miR166d-2	UCGGACCAGGCUUCAUUACCC	21	miR166	5.03	1.25
miR099	aof-miR166d-3	UCGGACCAGGCUUCAUUCCCA	21	miR166	9.6	6.59
miR100	aof-miR166d-1	UCGGACCAGGCUUCAUUCCCC	21	miR166	26780.5	21203.8
miR101	aof-miR166b-2	UCGGACCAGGCUUCAUUCCCU	21	miR166	8.92	6.43
miR102	aof-miR166h-3p	UCGGACCAGGCUUCAUUCCUC	21	miR166	4316.09	3754.81
miR103	aof-miR166a-6	UCGGACCAGGCUUCAUUCCUU	21	miR166	3.66	5.02
miR104	aof-miR166l-7	UCGGACCAGGCUUCAUUCUCC	21	miR166	5.03	3.61
miR105	aof-miR166l-1	UCGGACCAGGCUUCAUUUCCC	21	miR166	21.95	22.43
miR106	aof-miR166l-2	UCGGACCAGGCUUCAUUUCUC	21	miR166	2.52	6.12
miR107	aof-miR166l-3	UCGGACCAGGCUUCCUUCCCC	21	miR166	23.78	24.16
miR108	aof-miR166l-4	UCGGACCAGGCUUCCUUCCUC	21	miR166	7.55	5.8
miR109	aof-miR166i-7	UCGGACCAGGCUUCGUUCCCC	21	miR166	6.63	5.8
miR110	aof-miR166l-6	UCGGACCAGGCUUUAUUCCCC	21	miR166	37.27	39.37
miR111	aof-miR166l-5	UCGGACCAGGCUUUAUUCCUC	21	miR166	8.46	14.12
miR112	aof-miR166i-6	UCGGACCAGUCUUCAUUCCCC	21	miR166	1.6	13.33
miR113	aof-miR166i-5	UCGGACCCGGCUUCAUUCCCC	21	miR166	7.55	7.37
miR114	aof-miR166i-4	UCGGACCGGGCUUCAUUCCCC	21	miR166	5.49	5.33
miR115	aof-miR166i-8	UCGGACUAGGCUUCAUUCCCC	21	miR166	6.17	4.08
miR116	aof-miR166i-3	UCGGAUCAGGCUUCAUUCCCC	21	miR166	4.57	5.49
miR117	aof-miR166d-4	UCGGCCCAGGCUUCAUUCCCC	21	miR166	17.61	1.57
miR118	aof-miR166d-5	UCGGGCCAGGCUUCAUUCCCC	21	miR166	46.19	5.02
miR119	aof-miR166d-6	UCGGGCCAGGCUUCAUUCCUC	21	miR166	6.63	1.1
miR120	aof-miR166i-9	UCGGUCCAGGCUUCAUUCCCC	21	miR166	8.69	0.94
miR121	aof-miR166b-3	UCUCAGACCAGGCUUCAUUCC	21	miR166	6.63	2.67
miR122	aof-miR166g-3p	UCUCGGACCAGGCUUCAUUCC	21	miR166	5424.1	5518.95
miR123	aof-miR166i-2	UCUCGGACCAGGCUUCAUUCU	21	miR166	51.44	42.04
miR124	aof-miR166a-4	UCUCGGACCAGGCUUCCUUCC	21	miR166	7.09	10.35
miR125	aof-miR166a-3	UCUCGGACCAGGCUUUAUUCC	21	miR166	8.46	4.39
miR126	aof-miR166a-5	UCUCGGACCCGGCUUCAUUCC	21	miR166	0.46	7.37
miR127	aof-miR166a-7	UUCGGACCAGGCUUCAUUCCC	21	miR166	326.96	437.82
miR128	aof-miR166i-1	UUGGACCAGGCUUCAUUCCCC	21	miR166	14.63	10.67
miR129	aof-miR166m-2	UCGGACCAGGCUUCAUUCCCCU	22	miR166	15.09	14.75
miR130	aof-miR166m-1	UCGGACCAGGCUUCAUUCCUUU	22	miR166	2.29	6.27
miR131	aof-miR167a	UGAAGCUGCCAGCAUGAUCU	20	miR167	12.58	15.06
miR132	aof-miR167e	GAAGCUGCCAGCAUGAUCUGA	21	miR167	18.29	13.18
miR133	aof-miR167c	UGAAGCUGCCAGCAUGAUCUA	21	miR167	23.78	12.71
miR134	aof-miR167d	UGAAGCUGCCAGCAUGAUCUG	21	miR167	20.58	20.24
miR135	aof-miR167h	UGAAGCUGCCAGCAUGAUCUGA	22	miR167	1430.62	1116.28
miR136	aof-miR167i	UGAAGCUGCCAGCAUGAUCUGC	22	miR167	119.35	105.89
miR137	aof-miR167b	GGUCAUGCUCUGACAGCCUCACU	23	miR167	10.52	3.29
miR138	aof-miR168c	CCGCCUUGCACCAACUGAAU	20	miR168	5.72	5.02
miR139	aof-miR168d	CGCUUGGUGCAGGUCGGGAA	20	miR168	5.26	2.04
miR140	aof-miR168a	UCGCUUGGUGCAGGUCGGGA	20	miR168	9.37	7.53
miR141	aof-miR168e	UCGCUUGGUGCAGGUCGGGU	20	miR168	13.03	1.88
miR142	aof-miR168a-1	CCCGCCUUGCACCAACUGAAU	21	miR168	384.58	602.22
miR143	aof-miR168f	CCCGCCUUGCACCAAGUGAAU	21	miR168	1.14	11.61
miR144	aof-miR168g	CCCGCCUUGCAUCAACUGAAU	21	miR168	54.19	49.26
miR145	aof-miR168a-2	UCGCUUGGUGCAGAUCGGGAC	21	miR168	6.63	57.41
miR146	aof-miR168h	UCGCUUGGUGCAGGUCGGGAA	21	miR168	573.44	456.64
miR147	aof-miR168i	UCGCUUGGUGCAGGUCGGGUC	21	miR168	544.86	273.11
miR148	aof-miR168a-3	UCCCGCCUUGCACCAACUGAAU	22	miR168	6.63	9.88
miR149	aof-miR168a-4	GAUCCCGCCUUGCACCAAGUGAAU	24	miR168	0.69	7.53
miR150	aof-miR171b	UAAUUGAGCCGUGCCAAUAUC	21	miR171	5.26	3.45
miR151	aof-miR171f	UGAUUGAGCCGUGCCAAUAUC	21	miR171	128.27	39.06
miR152	aof-miR171j	UUGAGCCGCGCCAAUAUCACU	21	miR171	5.49	2.82
miR153	aof-miR171a	UUGAGCCGCGUCAAUAUCUCC	21	miR171	324.44	168.01
miR154	aof-miR172b	GUGGCACCAUCAAGAUUCACA	21	miR172	27.67	8
miR155	aof-miR319a	UUGGACUGAAGGGAGCUCCC	20	miR319	23.32	15.06
miR156	aof-miR319b	CUUGGACUGAAGGGAGCUCCC	21	miR319	10.52	13.8
miR157	aof-miR319d	UGGACUGAAGGGAGCUCCCUC	21	miR319	22.64	21.18
miR158	aof-miR319c	UUGGACUGAAGGGAGCUCCCU	21	miR319	128.27	81.57
miR159	aof-miR319e	UUUGGACUGAAGGGAGCUCCU	21	miR319	54.87	29.96
miR160	aof-miR390c	AGCUCAGGAGGGAUAGCGCC	20	miR390	5.94	1.57
miR161	aof-miR390a	AAGCUCAGGAGGGAUAGCGCC	21	miR390	332.68	94.91
miR162	aof-miR393a	UCCAAAGGGAUCGCAUUGAUC	21	miR393	5.49	2.35
miR163	aof-miR393c	CUCCAAAGGGAUCGCAUUGAUC	22	miR393	6.63	6.9
miR164	aof-miR393b	UCCAAAGGGAUCGCAUUGAUCU	22	miR393	37.95	9.1
miR165	aof-miR394	UUGGCAUUCUGUCCACCUCC	20	miR394	231.16	177.73
miR166	aof-miR396b-5	UCCACAGCUUUCUUGAACUG	20	miR396	18.29	15.37
miR167	aof-miR396k	UCCACGGCUUUCUUGAACUG	20	miR396	23.09	17.41
miR168	aof-miR396a-3p	UUCAAUAAAGCUGUGGGAGA	20	miR396	8.69	11.92
miR169	aof-miR396a-5p	UUCCACAGCUUUCUUGAACU	20	miR396	24.24	60.55
miR170	aof-miR396c	UUCCACGGCUUUCUUGAACU	20	miR396	6.63	11.14
miR171	aof-miR396b-1	GUUCAAUAAAGCUGUGGGAAA	21	miR396	17.15	11.45
miR172	aof-miR396d	GUUCAAUAAAGCUGUGGGAGA	21	miR396	7.09	6.59
miR173	aof-miR396j	UCCACAGCUUUCUUGAACUGC	21	miR396	46.64	41.1
miR174	aof-miR396f	UCCACAGGCUUUCUUGAACUG	21	miR396	3.66	18.2
miR175	aof-miR396e	UCCACGGCUUUCUUGAACUGU	21	miR396	4.8	9.1
miR176	aof-miR396g	UUCCACAGCCUUCUUGAACUG	21	miR396	1.83	6.12
miR177	aof-miR396b-2	UUCCACAGCUUUCUUGAACUG	21	miR396	2214.18	3261.93
miR178	aof-miR396b-4	UUCCACAGCUUUCUUGAACUU	21	miR396	3.89	10.82
miR179	aof-miR396b-3	UUCCACGGCUUUCUUGAACUG	21	miR396	2436.88	2502.37
miR180	aof-miR396h	UUCCACAGCUUUCUUGAACUGA	22	miR396	11.66	19.77
miR181	aof-miR396i	UUCCACAGCUUUCUUGAACUGC	22	miR396	7.09	9.41
miR182	aof-miR408a	UGCACUGCCUCUUCCCUGGC	20	miR408	7.09	23.69
miR183	aof-miR408b	UGCACUGCCUCUUCCCUGGCU	21	miR408	32.24	170.99
miR184	aof-miR408c	UGCACUGCCUCUUCCCUGGCUU	22	miR408	13.49	59.61
miR185	aof-miR477i	ACUCUCCCUCAAGGGCUUCCG	21	miR477	8.23	10.2
miR186	aof-miR171h	UGAGCCGAACCAAUAUCACUC	21	miR479	185.2	46.59
miR187	aof-miR5179	UUUUGCUCAAGACCGCGCAAC	21	miR5179	97.17	47.37
miR188	aof-miR528	UGGAAGGGGCAUGCAGAGGAG	21	miR528	144.27	208.95
miR189	aof-miR6478a	CCGACCUUAGCUCAGUUGGU	20	miR6478	16.01	15.84
miR190	aof-miR6478b	CCGACCUUAGCUCAGUUGGUA	21	miR6478	33.61	37.49
miR191	aof-miR827a	UUAGAUGACCAUCAACAAAC	20	miR827	97.4	53.81
miR192	aof-miR827b	UUAGAUGACCAUCAACAAAU	20	miR827	5.03	2.67
miR193	aof-miR827c	UUAGAUGACCAUCAACAAACA	21	miR827	377.95	167.85
miR194	aof-miR827d	UUAGAUGACCAUCAACAAACU	21	miR827	175.83	180.09
miR195	aof-miR827e	UUAGAUGACCAUCAACAAAUU	21	miR827	7.09	8.31
miR196	aof-miR894a	CGAUUCACGUCGGGUUCACC	20	miR894	5.49	5.33
miR001	aof-miRn01	AAAUUCCAGACGGUCGGCGGGC	22	NA	11.43	11.92
miR002	aof-miRn02	AAAUUCCAGACGGUCGGCGGGCU	23	NA	10.29	12.24
miR003	aof-miRn03	AAUAGAUGAGAUGAGAUGAGUUGU	24	NA	5.03	7.06
miR004	aof-miRn04	AAUUCCAGACGGUCGGCGGGC	21	NA	10.29	14.12
miR005	aof-miRn05	AAUUCCAGACGGUCGGCGGGCU	22	NA	11.89	13.49
miR007	aof-miRn06	AGACGGUCGGCGGGCUGAAU	20	NA	20.12	28.39
miR008	aof-miRn07	AGACGGUCGGCGGGCUGAAUC	21	NA	24.46	33.1
miR009	aof-miRn08	AGCGGGGUGUUCUGAUCCAUA	21	NA	5.03	1.88
miR010	aof-miRn09	AGCGGGGUGUUCUGAUCCAUACAA	24	NA	9.83	3.29
miR011	aof-miRn10	AUGCGAGCGGGGUGUUCUGAUCCA	24	NA	18.98	13.49
miR012	aof-miRn11	AUUCCAGACGGUCGGCGGGC	20	NA	13.95	10.67
miR013	aof-miRn12	AUUCCAGACGGUCGGCGGGCU	21	NA	14.86	9.73
miR014	aof-miRn13	CAGACGGUCGGCGGGCUGAA	20	NA	9.15	12.39
miR015	aof-miRn14	CAGACGGUCGGCGGGCUGAAU	21	NA	23.32	31.69
miR016	aof-miRn15	CAGACGGUCGGCGGGCUGAAUC	22	NA	25.15	40.94
miR017	aof-miRn16	CCAGACGGUCGGCGGGCUGA	20	NA	13.49	16
miR018	aof-miRn17	CCAGACGGUCGGCGGGCUGAA	21	NA	4.57	9.1
miR019	aof-miRn18	CCAGACGGUCGGCGGGCUGAAU	22	NA	18.29	17.88
miR020	aof-miRn19	CCAGACGGUCGGCGGGCUGAAUC	23	NA	22.64	33.26
miR021	aof-miRn20	CCUGGUUCCCUGUAUGCCACC	21	NA	27.44	18.51
miR022	aof-miRn21	CGAAAUUCCAGACGGUCGGCGGGC	24	NA	8.69	8.16
miR023	aof-miRn22	CGAACCCUGGUCGAUUGUUUU	21	NA	10.29	12.71
miR024	aof-miRn23	CGAACCCUGGUCGAUUGUUUUU	22	NA	2.52	6.43
miR025	aof-miRn24	CGAUUGUUUUUGGGAUGCGCU	21	NA	4.34	5.65
miR026	aof-miRn25	CUGGUUCCCUGUAUGCCACCC	21	NA	25.38	17.26
	aof-miRn25*	GCGUGCAUGGAACCAAGCAUG	21	NA	5.11	2.56
miR027	aof-miRn26	GAAAUUCCAGACGGUCGGCGGGC	23	NA	7.77	6.27
miR028	aof-miRn27	GAAAUUCCAGACGGUCGGCGGGCU	24	NA	6.63	5.8
miR030	aof-miRn28	GUGCCUGGUUCCCUGUAUGCC	21	NA	730.06	744.81
miR031	aof-miRn29	GUGCUUCCCCUCGUUGUCACC	21	NA	0	10.04
miR032	aof-miRn30	UAAAUAGUCGGGGUUGCCAACC	22	NA	3.89	9.57
miR033	aof-miRn31	UAAAUAGUCGGGGUUGGCAACC	22	NA	5.94	6.27
miR035	aof-miRn32	UGAUUAUGUAGUGGUCCCUCC	21	NA	7.77	9.88
miR038	aof-miRn33	UGGCGUGCAUGGAAUCAAGCA	21	NA	13.72	5.8
miR039	aof-miRn34	UGGUCGAUUGUUUUUGGGAUG	21	NA	26.75	21.49
miR040	aof-miRn35	UGGUCGAUUGUUUUUGGGAUGC	22	NA	4.57	6.12
miR041	aof-miRn36	UGUGAUUAUGUAGUGGUCCCUCC	23	NA	8.46	6.12
miR042	aof-miRn37	UGUGAUUAUGUAGUGGUCCCUCCA	24	NA	5.72	5.96
miR043	aof-miRn38	UUGCCUACUCCGCCCAUUCCCC	22	NA	251.74	222.75
miR045	aof-miRn39	UUUCCAAUGCCUCCCAUUCCGG	22	NA	109.06	102.91
Bold font highlights novel miRNAs identified in Asparagus officinalis.

## Sheet: Table S2
Additional file 1: TableS2. Pre-miRNA seqeunces of conserved miRNAs identified from A. officinalis
miRNA ID	miRNA-name	Sequence	Length	Family	Expression (TPM)		Pre-miRNA seqeunce	Folding energy	Unigene position
					Female	Male			Unigene	Start	End	Strand
miR006	aof-miR172a	AGAAUCUUGAUGAUGCUGCAU	21	miR172	72.94	82.04	GUGUAGCACCAUCAAGAUUCACAUUGGCUUUAGUAUUGAAUAAGUGUUAAAUGAGAAUCUUGAUGAUGCUGCAU	-31	UN35954	4	77	+
miR029	aof-miR535a	GACAACGAGAGAGAGCACGC	20	miR535	36.35	31.53	GACAACGAGAGAGAGCACGCUGGUCGGCGCUCAUGGAAGAUGGGGGGUCCGCGGCUGCUUACUUGCGUGCUUCCCCUCGUUGUC	-41.3	UN05913	106	189	+
miR034	aof-miR535b	UGACAACGAGAGAGAGCACGC	21	miR535	2583.44	3053.13	UGACAACGAGAGAGAGCACGCUGGUCGGCGCUCAUGGAAGAUGGGGGGUCCGCGGCUGCUUACUUGCGUGCUUCCCCUCGUUGUCA	-43	UN05913	105	190	+
miR036	aof-miR160b	UGCCUGGUUCCCUGUAUGCC	20	miR160	11.89	5.96	UGCCUGGUUCCCUGUAUGCCACCCAGGUACCCCCAAUCUCAUGCUGCCUAGGUUGGGUAUUUUGGGUGGCGUGCAUGGAAUCAAGCA	-49.1	UN21911	247	333	+
miR037	aof-miR160d	UGCCUGGUUCCCUGUAUGCCA	21	miR160	114.55	51.14	UGCCUGGUUCCCUGUAUGCCACCCAGGUACCCCCAAUCUCAUGCUGCCUAGGUUGGGUAUUUUGGGUGGCGUGCAUGGAAUCAAGCA	-49.1	UN21911	247	333	+
miR044	aof-miR482	UUUCCAAUGCCUCCCAUUCC	20	miR482	11.2	14.43	GAUUGGGGUUGGAUUGGAAAAAUCUUUUUAAUGCCUAAAAUUAUUUUCCAAUGCCUCCCAUUC	-18	UN16232	528	466	-
							GGAUUGGGGUUGGAUUGGAAAAAUCUUUUCAUGUCAAAAGUAUUUUCCAAUGCCUCCCAUUCC	-23.2	UN17918	32	94	+
miR049	aof-miR1425-5p	UAGGAUUCAAUCCUUGCUGCU	21	miR1425	1.37	6.27
miR050	aof-miR156k	UGACAGAAGAGAGAGAGCAC	20	miR156	59.22	2.51	UGACAGAAGAGAGAGAGCACAACCCGGCAGCAGCGACGACGGCGGUCGCUUCUGCCAGGGCCGUGUGCUCUCUGAUCUAUCUGUCA	-54	Chr9	18289202	18289117	-
miR051	aof-miR156j	UGACAGAAGAGAGUGAGCAC	20	miR156	93.29	92.08	UGACAGAAGAGAGUGAGCACACAGCGGCCAGACUGCAUCGAUCUAUCAAUCUUCCCUUCGACAGGAUAGCUAGAUAGAAAGAAAGAGAGGCCGUCGGCGGCCAUGGAAGAGAGAGAGAGAGAGAGAUGAAAUGAUGAUGAUGAUACAGCUGCCGCUGCGUGCUCACUUCUCUUUCUGUCA	-76.2	Chr8	21491235	21491414	+
miR052	aof-miR156a	UUGACAGAAGAGAGUGAGCAC	21	miR156	0.23	7.69	UGACAGAAGAGAGUGAGCACACAGCGGGCAGACUGCAUCUGAAUUACCUGUUGCGACGAAGAAGACGACGGACGCAGCUUGCCGUUGCGUGCUCACUUCUCUCUCUGUCA	-53.5	Chr9	15065256	15065365	+
							UGACAGAAGAGAGUGAGCACACAUGGUGACUUUCUUGCAUGCUGAAUGGACUCAUGCUUGAAGCUAUGUGUGCUCACUUCUCUCUCUGUCA	-48.9	Chr1	4666003	4666093	+
							UGACAGAAGAGAGUGAGCACACGGCGCGGCGGCUAGCCAUCGGCGGGAUGCCUGCCCCCGCCGCGUGCUCGCUCCUCUUUCUGUCA	-55.9	Chr6	26554836	26554921	+
							UGACAGAAGAGAGUGAGCACACACGGUGCUUUCUUAGCAUGCAAGAGCCAUGCUGGGAGCUGUGCGUGCUCACUCUCUAUCUGUCA	-56	Chr1	4666383	4666468	+
							UGACAGAAGAGAGUGAGCACACAGCGGCCAGACUGCAUCGAUCUAUCAAUCUUCCCUUCGACAGGAUAGCUAGAUAGAAAGAAAGAGAGGCCGUCGGCGGCCAUGGAAGAGAGAGAGAGAGAGAGAUGAAAUGAUGAUGAUGAUACAGCUGCCGCUGCGUGCUCACUUCUCUUUCUGUCA	-76.2	Chr8	21478233	21478412	+
							UGACAGAAGAGAGUGAGCACACGGCCGGGCGGAACGGCACCGGCGGAUGUGCCGUCGCGGCCGCGUGCUCACUGCUCUGUCUGUCA	-57.4	Chr2	24120082	24119997	-
							UGACAGAAGAGAGUGAGCACACGGCCGGGCGUGACGGCACCGGCGGGCGUGCCGUCGCGGCCGCGUGCUCACUGCUCUUUCUGUCA	-60.4	Chr4	25026421	25026336	-
							UGACAGAAGAGAGUGAGCACACGGCGUGAUGGCCGGCAUAAAAUCUAUCCCGUCCUCGCCGCGUGCUCACUCCUCUUUCUGUCA	-48.6	Chr2	4512993	4512910	-
							UGACAGAAGAGAGUGAGCACACGUGGUUGUUUCCUUGCAUAAAUGAUGCCUAUGCUUGGAGCUACGCGUGCUCACUUCUCUCUCUGUCA	-47.9	Chr1	22524240	22524152	-
miR052	aof-miR156a	UUGACAGAAGAGAGUGAGCAC	21	miR156	0.23	7.69	UUGACAGAAGAGAGUGAGCACACGGCGCGGCGGCUAGCCAUCGGCGGGAUGCCUGCCCCCGCCGCGUGCUCGCUCCUCUUUCUGUCAG	-56.8	Chr6	26554835	26554922	+
							UUGACAGAAGAGAGUGAGCACACAGCGGCCAGACUGCAUCGAUCUAUCAAUCUUCCCUUCGACAGGAUAGCUAGAUAGAAAGAAAGAGAGGCCGUCGGCGGCCAUGGAAGAGAGAGAGAGAGAGAGAUGAAAUGAUGAUGAUGAUACAGCUGCCGCUGCGUGCUCACUUCUCUUUCUGUCAG	-77.1	Chr8	21478232	21478413	+
							UUGACAGAAGAGAGUGAGCACACAGCGGCCAGACUGCAUCGAUCUAUCAAUCUUCCCUUCGACAGGAUAGCUAGAUAGAAAGAAAGAGAGGCCGUCGGCGGCCAUGGAAGAGAGAGAGAGAGAGAGAUGAAAUGAUGAUGAUGAUACAGCUGCCGCUGCGUGCUCACUUCUCUUUCUGUCAG	-77.1	Chr8	21491234	21491415	+
							UUGACAGAAGAGAGUGAGCACACGGCGUGAUGGCCGGCAUAAAAUCUAUCCCGUCCUCGCCGCGUGCUCACUCCUCUUUCUGUCAC	-49.2	Chr2	4512994	4512909	-
miR053	aof-miR156e	GCUCACUGCUCUCUCUGUCAUC	22	miR156	9.83	7.37
miR054	aof-miR156c	GCUCACUUCUCUCUCUGUCAGC	22	miR156	10.29	6.43	GCUGACAGAAGAGAGUGAGCACACAGCGGGCAGACUGCAUCUGAAUUACCUGUUGCGACGAAGAAGACGACGGACGCAGCUUGCCGUUGCGUGCUCACUUCUCUCUCUGUCAGC	-59.4	Chr9	15065254	15065367	+
							GCUGACAGAAGAGAGUGAGCACACAUGGUGACUUUCUUGCAUGCUGAAUGGACUCAUGCUUGAAGCUAUGUGUGCUCACUUCUCUCUCUGUCAGC	-54.8	Chr1	4666001	4666095	+
miR055	aof-miR157a	UUGACAGAAGAUAGAGAGCAC	21	miR157	18.98	22.9
miR056	aof-miR159a-1	UUUGGAUUGAAGGGAGCUCU	20	miR159	29.95	31.06	GGAGCUCCUUUCGUUCCAAUGAAAGGUUUAUCUGAAGGGUGAUACAGCUGCUUGUUCAUGGUUCCCACUAUUCUAUCUCAUAGGAAAAGAGAUAGGCUUGUGGUUUGCAUGACCAAGGAGCCGAAUCAACUCCUUGCUGACCACUCUUUGGAUUGAAGGGAGCUCU	-71.1	Chr1	1215041	1215206	+
miR057	aof-miR159a	UUUGGAUUGAAGGGAGCUCUA	21	miR159	1317.21	1128.36
miR058	aof-miR159b	UUUGGAUUGAAGGGAGCUCUG	21	miR159	4.8	52.86
miR059	aof-miR159c	UUUGGAUUGAAGGGAGCUCUU	21	miR159	5.26	6.12
miR060	aof-miR160c	GCGUGCGAGGAGCCAAGCAUA	21	miR160	5.72	0.78
miR061	aof-miR160a	UGCCUGGCUCCCUGUAUGCCA	21	miR160	21.95	8.47	UGCCUGGCUCCCUGUAUGCCACUCAUCUAGAGCAACAAACUUCUGCGAGAGGUUGCCUAUGAUGGAUGGCGUGCACGGAGCCAAGCA	-49.7	Chr8	1707574	1707660	+
							UGCCUGGCUCCCUGUAUGCCACUCAUGUAGCCCAAUCCAUGGUGUGUUUGGAUGCUGUGGGUGGCGUGCAAGGAGCCAAGCA	-47.6	Chr6	28081049	28081130	+
							UGCCUGGCUCCCUGUAUGCCACUCGCGUAGCUGCCAAACUCAGUUGAAACAACUGCCUUCUCCCGGCGAGAUUCAGGCAUUGUGUUCGUACGUUUGGCUCUACUGCGGAUGGCGUGCGAGGAGCCAAGCA	-68.1	Chr3	32454995	32455124	+
							UGCCUGGCUCCCUGUAUGCCACACAUGUAGACCAACCCAUGGUGUCUGGUUGCCUACUGGGUGGCGUGCAAGGAGCCAAGCA	-45.1	Chr2	3511669	3511588	-
miR062	aof-miR164c	GGAGAAGCAGGGCACGUGCA	20	miR164	13.72	6.75	GGAGAAGCAGGGCACGUGCAUUCCUAGAGCUUCCGUCCAGCUCCCCGGCGGGCUAGCUAGCUCACUCCGCCGCCGCCGCCGCCGCCGCCGGCGCGCGCACGGCUGGCUGGCUCCGGCCGGCUGAGAUGCAUGCACGGAUGCAUGUGCCCUUCUUCUCC	-95	Chr5	23343932	23344089	+
							GGAGAAGCAGGGCACGUGCAUGCAUAUGUUCAUCAUCAUCUUCUUCCUCCUCCUCUAGCUCCAGCCUUGUGUGGGUUGGAAGUUUAGAUAGAACUCGCACUGCACGUGGUCUCCUUCUCC	-48	Chr7	28523479	28523360	-
							GGAGAAGCAGGGCACGUGCAUUACCAUCCACUCGCCUGCCGGCCGCCGGCCGCCAUUGCCAUGGAUGGUUCUUCAUGUGCCCGUCUUCUCC	-51.2	Chr5	15896262	15896172	-
miR063	aof-miR164a	UGGAGAAGCAGGACACGUGC	20	miR164	5.03	2.35
miR064	aof-miR164d	UGGAGAAGCAGGGCACGUGC	20	miR164	12.58	11.29	UGGAGAAGCAGGGCACGUGCAUUCCUAGAGCUUCCGUCCAGCUCCCCGGCGGGCUAGCUAGCUCACUCCGCCGCCGCCGCCGCCGCCGCCGGCGCGCGCACGGCUGGCUGGCUCCGGCCGGCUGAGAUGCAUGCACGGAUGCAUGUGCCCUUCUUCUCCA	-96.7	Chr5	23343931	23344090	+
							UGGAGAAGCAGGGCACGUGCAUGCAUAUGUUCAUCAUCAUCUUCUUCCUCCUCCUCUAGCUCCAGCCUUGUGUGGGUUGGAAGUUUAGAUAGAACUCGCACUGCACGUGGUCUCCUUCUCCA	-49.7	Chr7	28523480	28523359	-
							UGGAGAAGCAGGGCACGUGCAUUACCAUCCACUCGCCUGCCGGCCGCCGGCCGCCAUUGCCAUGGAUGGUUCUUCAUGUGCCCGUCUUCUCCA	-52.9	Chr5	15896263	15896171	-
							UGGAGAAGCAGGGCACGUGCUCGACGGCGGGGCUGGCUGGCCGGCCGGCUUGCAGCAUGUGCGCUCCUUCUCCA	-46.1	Chr2	33143650	33143577	-
miR065	aof-miR164e	UGGAGAAGCAGGACACGUGCA	21	miR164	48.7	11.29
miR066	aof-miR164b	UGGAGAAGCAGGGCACGUGCA	21	miR164	1277.43	850.54	UGGAGAAGCAGGGCACGUGCAUUCCUAGAGCUUCCGUCCAGCUCCCCGGCGGGCUAGCUAGCUCACUCCGCCGCCGCCGCCGCCGCCGCCGGCGCGCGCACGGCUGGCUGGCUCCGGCCGGCUGAGAUGCAUGCACGGAUGCAUGUGCCCUUCUUCUCCA	-96.7	Chr5	23343931	23344090	+
							UGGAGAAGCAGGGCACGUGCAUGCAUAUGUUCAUCAUCAUCUUCUUCCUCCUCCUCUAGCUCCAGCCUUGUGUGGGUUGGAAGUUUAGAUAGAACUCGCACUGCACGUGGUCUCCUUCUCCA	-49.7	Chr7	28523480	28523359	-
miR067	aof-miR166f-5	CGGACCAGGCUUCAUCCCCC	20	miR166	3.2	5.8
miR068	aof-miR166a-1	CGGACCAGGCUUCAUUCCCC	20	miR166	229.79	133.81	GGGGAAUGUUGUCUGGCUCGAGGUGCAUGGAGAAACCUCUGAUCGAUCAGGUUUGAUCUGUAGAGACUGAUCUCGGACCAGGCUUCAUUCCCC	-42.4	Chr2	26130077	26130169	+
							GUGGAAUGUUGUCUGGUUCAAGGUCUCAUGCACCUUGCGGUUUUGAGGAUGAUUUGUGCAAGGUUUUUCAUUCCUCUCAUCCGUGGGAUCUCGGACCAGGCUUCAUUCCCC	-45.66	Chr10	19987154	19987264	+
							GGGGAAUGUUGUCUGGUCCGAGACCUAACACCGGGCGGAAUGGCGGAUUCAGCUGCAGCUAAGCAAGCUAGGUGGGGGGUUUCGGACCAGGCUUCAUUCCCC	-63.6	Chr3	3487797	3487898	+
							GAGGAAUGUCGUCUGGCCUGAGAUCGUACCACAGUGGUGGGUACACGUGGACGGUCUCGGACCAGGCUUCAUUCCCC	-45	Chr10	14483381	14483305	-
							GAGGAAUGACGUCCGGUCUGAAGAUCGCCGUCCCCAGGCGGUGGCUUCGGACCAGGCUUCAUUCCCC	-41.7	Chr3	30392864	30392798	-
miR069	aof-miR166f-6	CGGACCAGGCUUCAUUCCUC	20	miR166	38.18	24
miR070	aof-miR166m-5	CUCGGACCAGGCUUCAUUCC	20	miR166	58.08	40.63	GGAAUGGAGGCUGAUCCAAGAUCAUUGCUUGGUGCAAAAUACUAGGGCAUUGUUGUAAGUGCCAUUAGUUCUUUUUUGUUUCCGAGUUUGUUAUCGAGGAUCUCGGACCAGGCUUCAUUCC	-52.1	Chr12	18329379	18329499	+
							GGAAUGUUGUCUGGCUCGAGGUGCAUGGAGAAACCUCUGAUCGAUCAGGUUUGAUCUGUAGAGACUGAUCUCGGACCAGGCUUCAUUCC	-35.8	Chr2	26130079	26130167	+
							GGAAUGUUGUCUGGUUCAAGGUCUCAUGCACCUUGCGGUUUUGAGGAUGAUUUGUGCAAGGUUUUUCAUUCCUCUCAUCCGUGGGAUCUCGGACCAGGCUUCAUUCC	-44.86	Chr10	19987156	19987262	+
							GGAAUGUCGUCUGGCCUGAGAUCGUACCACAGUGGUGGGUACACGUGGACGGUCUCGGACCAGGCUUCAUUCC	-44	Chr10	14483379	14483307	-
miR071	aof-miR166a-2	GGAAUGUUGUCUGGCUCGUG	20	miR166	6.4	1.25
miR072	aof-miR166f-1	UCGGACCAGGCUUCAUUCCC	20	miR166	47.1	30.12	UGGAAUGUUGUCUGGUUCAAGGUCUCAUGCACCUUGCGGUUUUGAGGAUGAUUUGUGCAAGGUUUUUCAUUCCUCUCAUCCGUGGGAUCUCGGACCAGGCUUCAUUCCC	-45.66	Chr10	19987155	19987263	+
							GGGAAUGUUGUCUGGUCCGAGACCUAACACCGGGCGGAAUGGCGGAUUCAGCUGCAGCUAAGCAAGCUAGGUGGGGGGUUUCGGACCAGGCUUCAUUCCC	-60.3	Chr3	3487798	3487897	+
							GGGAAUGUUGUCUGGCUCGAGGUGCAUGGAGAAACCUCUGAUCGAUCAGGUUUGAUCUGUAGAGACUGAUCUCGGACCAGGCUUCAUUCCC	-39.1	Chr2	26130078	26130168	+
							AGGAAUGUCGUCUGGCCUGAGAUCGUACCACAGUGGUGGGUACACGUGGACGGUCUCGGACCAGGCUUCAUUCCC	-45	Chr10	14483380	14483306	-
							AGGAAUGACGUCCGGUCUGAAGAUCGCCGUCCCCAGGCGGUGGCUUCGGACCAGGCUUCAUUCCC	-41.7	Chr3	30392863	30392799	-
miR073	aof-miR166f-2	UCGGACCAGGCUUCAUUCCU	20	miR166	31.1	37.65	UGGAAUGGAGGCUGAUCCAAGAUCAUUGCUUGGUGCAAAAUACUAGGGCAUUGUUGUAAGUGCCAUUAGUUCUUUUUUGUUUCCGAGUUUGUUAUCGAGGAUCUCGGACCAGGCUUCAUUCCU	-53.3	Chr12	18329378	18329500	+
miR074	aof-miR166f-3	UCGGACCAGGCUUCAUUCUU	20	miR166	7.09	5.18
miR075	aof-miR166f-4	UCUCGGACCAGGCUUCAUUC	20	miR166	11.43	13.96	GAAUGUUGUCUGGCUCGAGGUGCAUGGAGAAACCUCUGAUCGAUCAGGUUUGAUCUGUAGAGACUGAUCUCGGACCAGGCUUCAUUC	-32.5	Chr2	26130080	26130166	+
							GAAUGUUGUCUGGUUCAAGGUCUCAUGCACCUUGCGGUUUUGAGGAUGAUUUGUGCAAGGUUUUUCAUUCCUCUCAUCCGUGGGAUCUCGGACCAGGCUUCAUUC	-41.56	Chr10	19987157	19987261	+
							GAAUGGAGGCUGAUCCAAGAUCAUUGCUUGGUGCAAAAUACUAGGGCAUUGUUGUAAGUGCCAUUAGUUCUUUUUUGUUUCCGAGUUUGUUAUCGAGGAUCUCGGACCAGGCUUCAUUC	-48.8	Chr12	18329380	18329498	+
							GAAUGUCGUCUGGCCUGAGAUCGUACCACAGUGGUGGGUACACGUGGACGGUCUCGGACCAGGCUUCAUUC	-40.7	Chr10	14483378	14483308	-
miR076	aof-miR166m-4	ACGGACCAGGCUUCAUUCCCC	21	miR166	12.12	7.69
miR077	aof-miR166m-3	CCGGACCAGGCUUCAUUCCCC	21	miR166	8.23	5.33
miR078	aof-miR166k-1	CUCGGACCAGGCUUCAUCCCC	21	miR166	1.37	15.37
miR079	aof-miR166k-2	CUCGGACCAGGCUUCAUUCCC	21	miR166	28.81	23.06	GGGAAUGUUGUCUGGCUCGAGGUGCAUGGAGAAACCUCUGAUCGAUCAGGUUUGAUCUGUAGAGACUGAUCUCGGACCAGGCUUCAUUCCC	-39.1	Chr2	26130078	26130168	+
							UGGAAUGUUGUCUGGUUCAAGGUCUCAUGCACCUUGCGGUUUUGAGGAUGAUUUGUGCAAGGUUUUUCAUUCCUCUCAUCCGUGGGAUCUCGGACCAGGCUUCAUUCCC	-45.66	Chr10	19987155	19987263	+
							AGGAAUGUCGUCUGGCCUGAGAUCGUACCACAGUGGUGGGUACACGUGGACGGUCUCGGACCAGGCUUCAUUCCC	-45	Chr10	14483380	14483306	-
miR080	aof-miR166k-3	GGAAUGUUGUCUGGCUCGAGC	21	miR166	6.4	3.45
miR081	aof-miR166d-7	GGAAUGUUGUCUGGCUCGAGG	21	miR166	232.3	150.59	GGAAUGUUGUCUGGCUCGAGGUGCAUGGAGAAACCUCUGAUCGAUCAGGUUUGAUCUGUAGAGACUGAUCUCGGACCAGGCUUCAUUCC	-35.8	Chr2	26130079	26130167	+
miR082	aof-miR166b-1	GGAAUGUUGUCUGGCUCGUGG	21	miR166	83	35.14
miR083	aof-miR166k-4	GGUAUGUUGUCUGGCUCGAGG	21	miR166	126.9	68.08
miR084	aof-miR166h-5p	GGUGUGUUGUCUGGCUCGGGG	21	miR166	12.8	9.41
miR085	aof-miR166e-1	UCAGACCAGGCUUCAUUCCCC	21	miR166	13.49	11.45
miR086	aof-miR166e-2	UCCGACCAGGCUUCAUUCCCC	21	miR166	5.72	0.63
miR087	aof-miR166e-3	UCGAACCAGGCUUCAUUCCCC	21	miR166	7.32	9.41	GUGGAAUGUUGUCUGGUUCAAGGCCCCUUAGGAUGUGUGAUUUUUGAUGGUUUAUGCAUUCAUCUUGAUGCGAACAUCUAUCUCGGAUCUUUGGGUUCUCGAACCAGGCUUCAUUCCCC	-49.5	Chr3	765733	765851	+
miR088	aof-miR166e-4	UCGCACCAGGCUUCAUUCCCC	21	miR166	5.49	1.88
miR089	aof-miR166e-5	UCGGACCAAGCUUCAUUCCCC	21	miR166	5.03	5.49
miR090	aof-miR166e-6	UCGGACCACGCUUCAUUCCCC	21	miR166	6.86	2.98
miR091	aof-miR166e-7	UCGGACCAGACUUCAUUCCCC	21	miR166	10.75	28.55
miR092	aof-miR166e-8	UCGGACCAGCCUUCAUUCCCC	21	miR166	8	21.8
miR093	aof-miR166e-9	UCGGACCAGCCUUCAUUCCUC	21	miR166	0.91	5.02
miR094	aof-miR166e-10	UCGGACCAGGCCUCAUUCCCC	21	miR166	12.58	5.33
miR095	aof-miR166e-11	UCGGACCAGGCUCCAUUCCCC	21	miR166	8.46	1.73
miR096	aof-miR166e-12	UCGGACCAGGCUUCACUCCCC	21	miR166	8.23	6.59
miR097	aof-miR165a	UCGGACCAGGCUUCAUCCCCC	21	miR166	661.69	1436.29
miR098	aof-miR166d-2	UCGGACCAGGCUUCAUUACCC	21	miR166	5.03	1.25
miR099	aof-miR166d-3	UCGGACCAGGCUUCAUUCCCA	21	miR166	9.6	6.59
miR100	aof-miR166d-1	UCGGACCAGGCUUCAUUCCCC	21	miR166	26780.5	21203.8	GGGGAAUGUUGUCUGGUCCGAGACCUAACACCGGGCGGAAUGGCGGAUUCAGCUGCAGCUAAGCAAGCUAGGUGGGGGGUUUCGGACCAGGCUUCAUUCCCC	-63.6	Chr3	3487797	3487898	+
							GGGGAAUGUUGUCUGGCUCGAGGUGCAUGGAGAAACCUCUGAUCGAUCAGGUUUGAUCUGUAGAGACUGAUCUCGGACCAGGCUUCAUUCCCC	-42.4	Chr2	26130077	26130169	+
							GUGGAAUGUUGUCUGGUUCAAGGUCUCAUGCACCUUGCGGUUUUGAGGAUGAUUUGUGCAAGGUUUUUCAUUCCUCUCAUCCGUGGGAUCUCGGACCAGGCUUCAUUCCCC	-45.66	Chr10	19987154	19987264	+
							GAGGAAUGACGUCCGGUCUGAAGAUCGCCGUCCCCAGGCGGUGGCUUCGGACCAGGCUUCAUUCCCC	-41.7	Chr3	30392864	30392798	-
							GAGGAAUGUCGUCUGGCCUGAGAUCGUACCACAGUGGUGGGUACACGUGGACGGUCUCGGACCAGGCUUCAUUCCCC	-45	Chr10	14483381	14483305	-
miR101	aof-miR166b-2	UCGGACCAGGCUUCAUUCCCU	21	miR166	8.92	6.43
miR102	aof-miR166h-3p	UCGGACCAGGCUUCAUUCCUC	21	miR166	4316.09	3754.81
miR103	aof-miR166a-6	UCGGACCAGGCUUCAUUCCUU	21	miR166	3.66	5.02
miR104	aof-miR166l-7	UCGGACCAGGCUUCAUUCUCC	21	miR166	5.03	3.61
miR105	aof-miR166l-1	UCGGACCAGGCUUCAUUUCCC	21	miR166	21.95	22.43
miR106	aof-miR166l-2	UCGGACCAGGCUUCAUUUCUC	21	miR166	2.52	6.12
miR107	aof-miR166l-3	UCGGACCAGGCUUCCUUCCCC	21	miR166	23.78	24.16
miR108	aof-miR166l-4	UCGGACCAGGCUUCCUUCCUC	21	miR166	7.55	5.8
miR109	aof-miR166i-7	UCGGACCAGGCUUCGUUCCCC	21	miR166	6.63	5.8
miR110	aof-miR166l-6	UCGGACCAGGCUUUAUUCCCC	21	miR166	37.27	39.37
miR111	aof-miR166l-5	UCGGACCAGGCUUUAUUCCUC	21	miR166	8.46	14.12
miR112	aof-miR166i-6	UCGGACCAGUCUUCAUUCCCC	21	miR166	1.6	13.33
miR113	aof-miR166i-5	UCGGACCCGGCUUCAUUCCCC	21	miR166	7.55	7.37
miR114	aof-miR166i-4	UCGGACCGGGCUUCAUUCCCC	21	miR166	5.49	5.33
miR115	aof-miR166i-8	UCGGACUAGGCUUCAUUCCCC	21	miR166	6.17	4.08
miR116	aof-miR166i-3	UCGGAUCAGGCUUCAUUCCCC	21	miR166	4.57	5.49
miR117	aof-miR166d-4	UCGGCCCAGGCUUCAUUCCCC	21	miR166	17.61	1.57
miR118	aof-miR166d-5	UCGGGCCAGGCUUCAUUCCCC	21	miR166	46.19	5.02
miR119	aof-miR166d-6	UCGGGCCAGGCUUCAUUCCUC	21	miR166	6.63	1.1
miR120	aof-miR166i-9	UCGGUCCAGGCUUCAUUCCCC	21	miR166	8.69	0.94
miR121	aof-miR166b-3	UCUCAGACCAGGCUUCAUUCC	21	miR166	6.63	2.67
miR122	aof-miR166g-3p	UCUCGGACCAGGCUUCAUUCC	21	miR166	5424.1	5518.95	GGAAUGUUGUCUGGCUCGAGGUGCAUGGAGAAACCUCUGAUCGAUCAGGUUUGAUCUGUAGAGACUGAUCUCGGACCAGGCUUCAUUCC	-35.8	Chr2	26130079	26130167	+
							GGAAUGUUGUCUGGUUCAAGGUCUCAUGCACCUUGCGGUUUUGAGGAUGAUUUGUGCAAGGUUUUUCAUUCCUCUCAUCCGUGGGAUCUCGGACCAGGCUUCAUUCC	-44.86	Chr10	19987156	19987262	+
							GGAAUGUCGUCUGGCCUGAGAUCGUACCACAGUGGUGGGUACACGUGGACGGUCUCGGACCAGGCUUCAUUCC	-44	Chr10	14483379	14483307	-
miR123	aof-miR166i-2	UCUCGGACCAGGCUUCAUUCU	21	miR166	51.44	42.04
miR124	aof-miR166a-4	UCUCGGACCAGGCUUCCUUCC	21	miR166	7.09	10.35
miR125	aof-miR166a-3	UCUCGGACCAGGCUUUAUUCC	21	miR166	8.46	4.39
miR126	aof-miR166a-5	UCUCGGACCCGGCUUCAUUCC	21	miR166	0.46	7.37
miR127	aof-miR166a-7	UUCGGACCAGGCUUCAUUCCC	21	miR166	326.96	437.82	GGGAAUGUUGUCUGGUCCGAGACCUAACACCGGGCGGAAUGGCGGAUUCAGCUGCAGCUAAGCAAGCUAGGUGGGGGGUUUCGGACCAGGCUUCAUUCCC	-60.3	Chr3	3487798	3487897	+
							AGGAAUGACGUCCGGUCUGAAGAUCGCCGUCCCCAGGCGGUGGCUUCGGACCAGGCUUCAUUCCC	-41.7	Chr3	30392863	30392799	-
miR128	aof-miR166i-1	UUGGACCAGGCUUCAUUCCCC	21	miR166	14.63	10.67
miR129	aof-miR166m-2	UCGGACCAGGCUUCAUUCCCCU	22	miR166	15.09	14.75	AGUGGAAUGUUGUCUGGUUCAAGGUCUCAUGCACCUUGCGGUUUUGAGGAUGAUUUGUGCAAGGUUUUUCAUUCCUCUCAUCCGUGGGAUCUCGGACCAGGCUUCAUUCCCCU	-45.96	Chr10	19987153	19987265	+
							AGGGGAAUGUUGUCUGGCUCGAGGUGCAUGGAGAAACCUCUGAUCGAUCAGGUUUGAUCUGUAGAGACUGAUCUCGGACCAGGCUUCAUUCCCCU	-44	Chr2	26130076	26130170	+
							AGAGGAAUGUCGUCUGGCCUGAGAUCGUACCACAGUGGUGGGUACACGUGGACGGUCUCGGACCAGGCUUCAUUCCCCU	-45.3	Chr10	14483382	14483304	-
miR130	aof-miR166m-1	UCGGACCAGGCUUCAUUCCUUU	22	miR166	2.29	6.27
miR131	aof-miR167a	UGAAGCUGCCAGCAUGAUCU	20	miR167	12.58	15.06	UGAAGCUGCCAGCAUGAUCUGGUCCAUGAGUUGCACUGCUGAAUAUAUUGAAUUCAGCCAGGAGCUGCUACUGCAGUUCUGAUCUCGAUCUGCAUUCGUUGUUCUGAGCUAUGUAUGGAUUUGAUCGGUUUGAAGGCAUCCAUGUCUUUAAUUUCAUCGAUCAGAUCAUGUUGCAGCUUCA	-75.9	Chr6	27674759	27674939	+
							UGAAGCUGCCAGCAUGAUCUAGCUCUGAAUGAUCAACAAGAUGUGCUCCCACACUGCCUUCCUGUGGAUCUUGAGCUGUUGCUAGUCUUGUGGUCAUGCCUUGCUAGGUCAUGCUGCGGCAGCCUCA	-58.5	Chr3	33130635	33130761	+
							UGAAGCUGCCAGCAUGAUCUAGCUCUGAUUAAUCGGCACUGUUGGCGUACAGUCGAUUGACUAAUCGUCAGAUCUGUGUGUGUAAAUCACUGUUAGAUCAUGCAUGACAGCCUCA	-48.8	Chr12	25476821	25476935	+
							UGAAGCUGCCAGCAUGAUCUGAAAGCAUCUCAAACCAGCGAUCAGAUCAUCCGGCAGCUUCA	-32.6	Chr3	3347692	3347753	+
							UGAAGCUGCCAGCAUGAUCUGAUGAUGAUGAUGAUCCACCUCUCUCAUCUGUGUUCUUGAUUAAUUACGGAUCAAUCGAUCAGGUCAUGCUGUAGUUUCA	-39.36	Chr12	25480628	25480727	+
							UGAAGCUGCCAGCAUGAUCUAACUUGCAGACAAGAAAUCAGCUCAGCUCGCUGGUUUCGAACAGGAAGGCGGCUAGCUGAGGCUUCUUCUGAGUACGUGAUGGUUAGAUCAUGCUGUGACAGUUUCA	-61.5	Chr3	30547073	30546947	-
							UGAAGCUGCCAGCAUGAUCUGAUGAGUGCUUAUUAGGUGAGGGCAGAAUUGACUGCCAAAACAAAGAUCAGAUCAUGCUGUGCAGUUUCA	-46	Chr7	4166394	4166305	-
							UGAAGCUGCCAGCAUGAUCUGAUCUUUUGCGAUCUCUUUUUUUAUCUGAAUAAGUUGAUGGAAAUAUUGGGUUCCUAAGAUUCAGAUCGUGCUGCGCAGUUUCA	-46.7	Chr1	32686202	32686099	-
							UGAAGCUGCCAGCAUGAUCUGAUCACAGUAGUUCUCUAGCUGAUGAUGAUUUACAAAACCUAGAGACAUGCAUCAGAUCAUCUGGCAGUUUCA	-43	Chr10	14723146	14723054	-
miR132	aof-miR167e	GAAGCUGCCAGCAUGAUCUGA	21	miR167	18.29	13.18	GAAGCUGCCAGCAUGAUCUGAUGAUGAUGAUGAUCCACCUCUCUCAUCUGUGUUCUUGAUUAAUUACGGAUCAAUCGAUCAGGUCAUGCUGUAGUUUC	-37.66	Chr12	25480629	25480726	+
							GAAGCUGCCAGCAUGAUCUGAUCACAGUAGUUCUCUAGCUGAUGAUGAUUUACAAAACCUAGAGACAUGCAUCAGAUCAUCUGGCAGUUUC	-41.3	Chr10	14723145	14723055	-
							GAAGCUGCCAGCAUGAUCUGAUGAGUGCUUAUUAGGUGAGGGCAGAAUUGACUGCCAAAACAAAGAUCAGAUCAUGCUGUGCAGUUUC	-44.3	Chr7	4166393	4166306	-
							GAAGCUGCCAGCAUGAUCUGAUCUUUUGCGAUCUCUUUUUUUAUCUGAAUAAGUUGAUGGAAAUAUUGGGUUCCUAAGAUUCAGAUCGUGCUGCGCAGUUUC	-45	Chr1	32686201	32686100	-
miR133	aof-miR167c	UGAAGCUGCCAGCAUGAUCUA	21	miR167	23.78	12.71	UGAAGCUGCCAGCAUGAUCUAGCUCUGAUUAAUCGGCACUGUUGGCGUACAGUCGAUUGACUAAUCGUCAGAUCUGUGUGUGUAAAUCACUGUUAGAUCAUGCAUGACAGCCUCA	-48.8	Chr12	25476821	25476935	+
							UGAAGCUGCCAGCAUGAUCUAGCUCUGAAUGAUCAACAAGAUGUGCUCCCACACUGCCUUCCUGUGGAUCUUGAGCUGUUGCUAGUCUUGUGGUCAUGCCUUGCUAGGUCAUGCUGCGGCAGCCUCA	-58.5	Chr3	33130635	33130761	+
							UGAAGCUGCCAGCAUGAUCUAACUUGCAGACAAGAAAUCAGCUCAGCUCGCUGGUUUCGAACAGGAAGGCGGCUAGCUGAGGCUUCUUCUGAGUACGUGAUGGUUAGAUCAUGCUGUGACAGUUUCA	-61.5	Chr3	30547073	30546947	-
miR134	aof-miR167d	UGAAGCUGCCAGCAUGAUCUG	21	miR167	20.58	20.24	UGAAGCUGCCAGCAUGAUCUGGUCCAUGAGUUGCACUGCUGAAUAUAUUGAAUUCAGCCAGGAGCUGCUACUGCAGUUCUGAUCUCGAUCUGCAUUCGUUGUUCUGAGCUAUGUAUGGAUUUGAUCGGUUUGAAGGCAUCCAUGUCUUUAAUUUCAUCGAUCAGAUCAUGUUGCAGCUUCA	-75.9	Chr6	27674759	27674939	+
							UGAAGCUGCCAGCAUGAUCUGAAAGCAUCUCAAACCAGCGAUCAGAUCAUCCGGCAGCUUCA	-32.6	Chr3	3347692	3347753	+
							UGAAGCUGCCAGCAUGAUCUGAUGAUGAUGAUGAUCCACCUCUCUCAUCUGUGUUCUUGAUUAAUUACGGAUCAAUCGAUCAGGUCAUGCUGUAGUUUCA	-39.36	Chr12	25480628	25480727	+
							UGAAGCUGCCAGCAUGAUCUGAUGAGUGCUUAUUAGGUGAGGGCAGAAUUGACUGCCAAAACAAAGAUCAGAUCAUGCUGUGCAGUUUCA	-46	Chr7	4166394	4166305	-
							UGAAGCUGCCAGCAUGAUCUGAUCUUUUGCGAUCUCUUUUUUUAUCUGAAUAAGUUGAUGGAAAUAUUGGGUUCCUAAGAUUCAGAUCGUGCUGCGCAGUUUCA	-46.7	Chr1	32686202	32686099	-
							UGAAGCUGCCAGCAUGAUCUGAUCACAGUAGUUCUCUAGCUGAUGAUGAUUUACAAAACCUAGAGACAUGCAUCAGAUCAUCUGGCAGUUUCA	-43	Chr10	14723146	14723054	-
miR135	aof-miR167h	UGAAGCUGCCAGCAUGAUCUGA	22	miR167	1430.62	1116.28	UGAAGCUGCCAGCAUGAUCUGAAAGCAUCUCAAACCAGCGAUCAGAUCAUCCGGCAGCUUCA	-32.6	Chr3	3347692	3347753	+
							UGAAGCUGCCAGCAUGAUCUGAUGAUGAUGAUGAUCCACCUCUCUCAUCUGUGUUCUUGAUUAAUUACGGAUCAAUCGAUCAGGUCAUGCUGUAGUUUCA	-39.36	Chr12	25480628	25480727	+
							UGAAGCUGCCAGCAUGAUCUGAUGAGUGCUUAUUAGGUGAGGGCAGAAUUGACUGCCAAAACAAAGAUCAGAUCAUGCUGUGCAGUUUCA	-46	Chr7	4166394	4166305	-
							UGAAGCUGCCAGCAUGAUCUGAUCUUUUGCGAUCUCUUUUUUUAUCUGAAUAAGUUGAUGGAAAUAUUGGGUUCCUAAGAUUCAGAUCGUGCUGCGCAGUUUCA	-46.7	Chr1	32686202	32686099	-
							UGAAGCUGCCAGCAUGAUCUGAUCACAGUAGUUCUCUAGCUGAUGAUGAUUUACAAAACCUAGAGACAUGCAUCAGAUCAUCUGGCAGUUUCA	-43	Chr10	14723146	14723054	-
miR136	aof-miR167i	UGAAGCUGCCAGCAUGAUCUGC	22	miR167	119.35	105.89
miR137	aof-miR167b	GGUCAUGCUCUGACAGCCUCACU	23	miR167	10.52	3.29
miR138	aof-miR168c	CCGCCUUGCACCAACUGAAU	20	miR168	5.72	5.02
miR139	aof-miR168d	CGCUUGGUGCAGGUCGGGAA	20	miR168	5.26	2.04
miR140	aof-miR168a	UCGCUUGGUGCAGGUCGGGA	20	miR168	9.37	7.53
miR141	aof-miR168e	UCGCUUGGUGCAGGUCGGGU	20	miR168	13.03	1.88
miR142	aof-miR168a-1	CCCGCCUUGCACCAACUGAAU	21	miR168	384.58	602.22
miR143	aof-miR168f	CCCGCCUUGCACCAAGUGAAU	21	miR168	1.14	11.61
miR144	aof-miR168g	CCCGCCUUGCAUCAACUGAAU	21	miR168	54.19	49.26
miR145	aof-miR168a-2	UCGCUUGGUGCAGAUCGGGAC	21	miR168	6.63	57.41	UCGCUUGGUGCAGAUCGGGACCCGCCGCCGCCGCUGCCGGGGCCGGAUCCCGCCUUGCACCAAGUGA	-43	Chr2	1553230	1553164	-
miR146	aof-miR168h	UCGCUUGGUGCAGGUCGGGAA	21	miR168	573.44	456.64
miR147	aof-miR168i	UCGCUUGGUGCAGGUCGGGUC	21	miR168	544.86	273.11
miR148	aof-miR168a-3	UCCCGCCUUGCACCAACUGAAU	22	miR168	6.63	9.88
miR149	aof-miR168a-4	GAUCCCGCCUUGCACCAAGUGAAU	24	miR168	0.69	7.53
miR150	aof-miR171b	UAAUUGAGCCGUGCCAAUAUC	21	miR171	5.26	3.45
miR151	aof-miR171f	UGAUUGAGCCGUGCCAAUAUC	21	miR171	128.27	39.06
miR152	aof-miR171j	UUGAGCCGCGCCAAUAUCACU	21	miR171	5.49	2.82
miR153	aof-miR171a	UUGAGCCGCGUCAAUAUCUCC	21	miR171	324.44	168.01
miR154	aof-miR172b	GUGGCACCAUCAAGAUUCACA	21	miR172	27.67	8
miR155	aof-miR319a	UUGGACUGAAGGGAGCUCCC	20	miR319	23.32	15.06
miR156	aof-miR319b	CUUGGACUGAAGGGAGCUCCC	21	miR319	10.52	13.8
miR157	aof-miR319d	UGGACUGAAGGGAGCUCCCUC	21	miR319	22.64	21.18
miR158	aof-miR319c	UUGGACUGAAGGGAGCUCCCU	21	miR319	128.27	81.57
miR159	aof-miR319e	UUUGGACUGAAGGGAGCUCCU	21	miR319	54.87	29.96
miR160	aof-miR390c	AGCUCAGGAGGGAUAGCGCC	20	miR390	5.94	1.57
miR161	aof-miR390a	AAGCUCAGGAGGGAUAGCGCC	21	miR390	332.68	94.91
miR162	aof-miR393a	UCCAAAGGGAUCGCAUUGAUC	21	miR393	5.49	2.35	UCCAAAGGGAUCGCAUUGAUCCUUCAUCGCUCUCGCUCGCUUCCAUGGCGGUCGUCGUCUACAAGCAGCUUGACGGAUCAUGCGAUCCUUUUGGA	-45.3	Chr1	2309253	2309159	-
							UCCAAAGGGAUCGCAUUGAUCUGGCUAGCUAUCUCGAUCGAUCGCCUCAUCGAUCGACGACGACGUGCGUGAUCGAUCAGUGCAAUCCCUUUGGA	-47.6	Chr4	34931981	34931887	-
miR163	aof-miR393c	CUCCAAAGGGAUCGCAUUGAUC	22	miR393	6.63	6.9	CUCCAAAGGGAUCGCAUUGAUCUGGCUAGCUAUCUCGAUCGAUCGCCUCAUCGAUCGACGACGACGUGCGUGAUCGAUCAGUGCAAUCCCUUUGGAA	-48.5	Chr4	34931982	34931886	-
miR164	aof-miR393b	UCCAAAGGGAUCGCAUUGAUCU	22	miR393	37.95	9.1	UCCAAAGGGAUCGCAUUGAUCUGGCUAGCUAUCUCGAUCGAUCGCCUCAUCGAUCGACGACGACGUGCGUGAUCGAUCAGUGCAAUCCCUUUGGA	-47.6	Chr4	34931981	34931887	-
miR165	aof-miR394	UUGGCAUUCUGUCCACCUCC	20	miR394	231.16	177.73	UUGGCAUUCUGUCCACCUCCUUGUCGAAUCCUCAGAGACAGAAAUCUCAUAUCUGUUGAUCUUGGAGGUGGGCAUACUGCCAA	-36.14	Chr2	27148167	27148249	+
miR166	aof-miR396b-5	UCCACAGCUUUCUUGAACUG	20	miR396	18.29	15.37	UCCACAGCUUUCUUGAACUGCAUCUUUGAGAGAGAUUAGCAUCCCUAUGUGUGGAUUUUGCUUGCACGAGUGUGCAGUUCAAUAAAGCUGUGGG	-41.9	Chr6	3669660	3669753	+
							UCCACAGCUUUCUUGAACUGCACGCAUGAUGAAUAAUCCCUUUGGUUAAUUGUGAUCUGGUCUCUGAGAGAUCGUAGUUAGACUCGAUCGGUUGCAUUGGCAUCAGAGAGAGCAGUUCAAUAAAGCUGUGGG	-53.9	Chr2	34280395	34280526	+
miR167	aof-miR396k	UCCACGGCUUUCUUGAACUG	20	miR396	23.09	17.41	UUCCACAGCUUUCUUGAACUGCACGCAUGAUGAAUAAUCCCUUUGGUUAAUUGUGAUCUGGUCUCUGAGAGAUCGUAGUUAGACUCGAUCGGUUGCAUUGGCAUCAGAGAGAGCAGUUCAAUAAAGCUGUGGGA	-54.8	Chr2	34280394	34280527	+
							UUCCACAGCUUUCUUGAACUGCAUCUUUGAGAGAGAUUAGCAUCCCUAUGUGUGGAUUUUGCUUGCACGAGUGUGCAGUUCAAUAAAGCUGUGGGA	-42.8	Chr6	3669659	3669754	+
							UUCCACAGCUUUCUUGAACUUCUCUUGUGCCUCACUCACUUUCAUUACUGGAGAGAUAUGCAUCAUCAGUGGAAGCUUAUAGGGAGAGGAGUGCAAGAAGAGGGUCAAGAAAGCUGUGGGA	-54.5	Chr2	34288003	34287883	-
miR168	aof-miR396a-3p	UUCAAUAAAGCUGUGGGAGA	20	miR396	8.69	11.92
miR169	aof-miR396a-5p	UUCCACAGCUUUCUUGAACU	20	miR396	24.24	60.55
miR170	aof-miR396c	UUCCACGGCUUUCUUGAACU	20	miR396	6.63	11.14
miR171	aof-miR396b-1	GUUCAAUAAAGCUGUGGGAAA	21	miR396	17.15	11.45	UCUUCCACAGCUUUCUUGAACUGCAUCUUUGAGAGAGAUUAGCAUCCCUAUGUGUGGAUUUUGCUUGCACGAGUGUGCAGUUCAAUAAAGCUGUGGGAAA	-43.7	Chr6	3669657	3669756	+
							UCUUCCACAGCUUUCUUGAACUGCACGCAUGAUGAAUAAUCCCUUUGGUUAAUUGUGAUCUGGUCUCUGAGAGAUCGUAGUUAGACUCGAUCGGUUGCAUUGGCAUCAGAGAGAGCAGUUCAAUAAAGCUGUGGGAAA	-55.7	Chr2	34280392	34280529	+
miR172	aof-miR396d	GUUCAAUAAAGCUGUGGGAGA	21	miR396	7.09	6.59
miR173	aof-miR396j	UCCACAGCUUUCUUGAACUGC	21	miR396	46.64	41.1	UCCACAGCUUUCUUGAACUGCACGCAUGAUGAAUAAUCCCUUUGGUUAAUUGUGAUCUGGUCUCUGAGAGAUCGUAGUUAGACUCGAUCGGUUGCAUUGGCAUCAGAGAGAGCAGUUCAAUAAAGCUGUGGG	-53.9	Chr2	34280395	34280526	+
							UCCACAGCUUUCUUGAACUGCAUCUUUGAGAGAGAUUAGCAUCCCUAUGUGUGGAUUUUGCUUGCACGAGUGUGCAGUUCAAUAAAGCUGUGGG	-41.9	Chr6	3669660	3669753	+
miR174	aof-miR396f	UCCACAGGCUUUCUUGAACUG	21	miR396	3.66	18.2	UCCACAGGCUUUCUUGAACUGUGAACUCGUGGGGGUGUAUGUGCUCAUGUUGGGAUUGUGGUCGGUGGCCUCCAAUUCUCUGAAAAGAAAGCUGAAUUGUCGAGCUCCCCGUUCUGUCUUUGGUCGUCUCUACCUGUUGAUGGUUCAAGAAAGCCCAUGGA	-59.7	Chr4	34436832	34436992	+
							UCCACAGGCUUUCUUGAACUGUGAACUCGUGUGUGCAUGCUCCUCAUAUAUUGUUCUAGAUCCCAUGCAUGAUGCAUAUCGAUCGAUCUGAUCUGAAUUAGGUCAUCGAUGCGCAUCUGGAUCCCCAUCUUGUUGAUAGUUCAAGAAAGUCCUUGGA	-61.1	Chr2	35636712	35636556	-
miR175	aof-miR396e	UCCACGGCUUUCUUGAACUGU	21	miR396	4.8	9.1
miR176	aof-miR396g	UUCCACAGCCUUCUUGAACUG	21	miR396	1.83	6.12
miR177	aof-miR396b-2	UUCCACAGCUUUCUUGAACUG	21	miR396	2214.18	3261.93	UUCCACAGCUUUCUUGAACUGCAUCUUUGAGAGAGAUUAGCAUCCCUAUGUGUGGAUUUUGCUUGCACGAGUGUGCAGUUCAAUAAAGCUGUGGGA	-42.8	Chr6	3669659	3669754	+
							UUCCACAGCUUUCUUGAACUGCACGCAUGAUGAAUAAUCCCUUUGGUUAAUUGUGAUCUGGUCUCUGAGAGAUCGUAGUUAGACUCGAUCGGUUGCAUUGGCAUCAGAGAGAGCAGUUCAAUAAAGCUGUGGGA	-54.8	Chr2	34280394	34280527	+
miR178	aof-miR396b-4	UUCCACAGCUUUCUUGAACUU	21	miR396	3.89	10.82	UUCCACAGCUUUCUUGAACUUCUCUUGUGCCUCACUCACUUUCAUUACUGGAGAGAUAUGCAUCAUCAGUGGAAGCUUAUAGGGAGAGGAGUGCAAGAAGAGGGUCAAGAAAGCUGUGGGA	-54.5	Chr2	34288003	34287883	-
miR179	aof-miR396b-3	UUCCACGGCUUUCUUGAACUG	21	miR396	2436.88	2502.37
miR180	aof-miR396h	UUCCACAGCUUUCUUGAACUGA	22	miR396	11.66	19.77
miR181	aof-miR396i	UUCCACAGCUUUCUUGAACUGC	22	miR396	7.09	9.41	UUCCACAGCUUUCUUGAACUGCAUCUUUGAGAGAGAUUAGCAUCCCUAUGUGUGGAUUUUGCUUGCACGAGUGUGCAGUUCAAUAAAGCUGUGGGA	-42.8	Chr6	3669659	3669754	+
							UUCCACAGCUUUCUUGAACUGCACGCAUGAUGAAUAAUCCCUUUGGUUAAUUGUGAUCUGGUCUCUGAGAGAUCGUAGUUAGACUCGAUCGGUUGCAUUGGCAUCAGAGAGAGCAGUUCAAUAAAGCUGUGGGA	-54.8	Chr2	34280394	34280527	+
miR182	aof-miR408a	UGCACUGCCUCUUCCCUGGC	20	miR408	7.09	23.69	GACAGGGAUGAGGCAGAGCAUGGGAUGGGGCUAUCAACAGAUGUAGAUUAUUCCUUGCACAAGAGAUGAUGAUGAGCUGUGAAUGAGUUCUGAGAGAUGGCUGGUGUUGUUGUUGCUCCCUCCCCUGCACUGCCUCUUCCCUGGC	-63.3	Chr1	12301689	12301833	+
miR183	aof-miR408b	UGCACUGCCUCUUCCCUGGCU	21	miR408	32.24	170.99	AGACAGGGAUGAGGCAGAGCAUGGGAUGGGGCUAUCAACAGAUGUAGAUUAUUCCUUGCACAAGAGAUGAUGAUGAGCUGUGAAUGAGUUCUGAGAGAUGGCUGGUGUUGUUGUUGCUCCCUCCCCUGCACUGCCUCUUCCCUGGCU	-63.3	Chr1	12301688	12301834	+
miR184	aof-miR408c	UGCACUGCCUCUUCCCUGGCUU	22	miR408	13.49	59.61
miR185	aof-miR477i	ACUCUCCCUCAAGGGCUUCCG	21	miR477	8.23	10.2
miR186	aof-miR171h	UGAGCCGAACCAAUAUCACUC	21	miR479	185.2	46.59
miR187	aof-miR5179	UUUUGCUCAAGACCGCGCAAC	21	miR5179	97.17	47.37
miR188	aof-miR528	UGGAAGGGGCAUGCAGAGGAG	21	miR528	144.27	208.95	UGGAAGGGGCAUGCAGAGGAGCAGGAGAUUCAGUUUGAAGCUGGACUUCACUUUUGCCUCUCUCUCCUGUGCUUGCCUCUUCCA	-44.3	Chr3	1667330	1667413	+
miR189	aof-miR6478a	CCGACCUUAGCUCAGUUGGU	20	miR6478	16.01	15.84
miR190	aof-miR6478b	CCGACCUUAGCUCAGUUGGUA	21	miR6478	33.61	37.49
miR191	aof-miR827a	UUAGAUGACCAUCAACAAAC	20	miR827	97.4	53.81
miR192	aof-miR827b	UUAGAUGACCAUCAACAAAU	20	miR827	5.03	2.67
miR193	aof-miR827c	UUAGAUGACCAUCAACAAACA	21	miR827	377.95	167.85
miR194	aof-miR827d	UUAGAUGACCAUCAACAAACU	21	miR827	175.83	180.09
miR195	aof-miR827e	UUAGAUGACCAUCAACAAAUU	21	miR827	7.09	8.31
miR196	aof-miR894a	CGAUUCACGUCGGGUUCACC	20	miR894	5.49	5.33
TPM: transcripts per million

## Sheet: Table S3
Additional file 1: Table S3. Predicted novel miRNAs and their pre-miRNA sequences in A. officinalis
miRNA ID	miRNA-name	Sequence	Length	GC%	Expression (TPM)		Pre-miRNA seqeunce	Folding energy	MFEI	Unigene position
					Female	Male				Unigene	Start	End	Strand
miR001	aof-miRn01	AAAUUCCAGACGGUCGGCGGGC	22	63.2	11.43	11.92	ACCCGCCGACCGUCUGGAAUUUCGCUCCAAGGGGGCCGCGUGGCAGUUCCGCCGCGCUGGCCGUACCUUCGACAUGUGCCCGUGGGGGUGUUUGAGCACCCCUACCGUGGGUCGAAGGUACGGCCAGCGCGGCGGAACUGCCACGCGGCCCCCUUGGAGCGAAAUUCCAGACGGUCGGCGGGC	-193.9	1.52675	UN09382	28	210	+
							GUCCCGUCCGACCGUCUGGAAUUUCGCUCCAAGGGGGCCGCGUGGCAGUUCCGCCGCGCUGGCCGUACCUUCGACAUGUGCCCGUGGGGGUGCUUGAGCACCCCUACCGUGGGUCGGGAGGCAGUCGGCGGGCACAGGUCGAAGGUACGGCCAGCGCGGCGGAACUGCCACGCGGCCCCCUUGGAGCGAAAUUCCAGACGGUCGGCGGGC	-212.6	1.43641	UN07381	24	233	+
miR002	aof-miRn02	AAAUUCCAGACGGUCGGCGGGCU	23	60.9	10.29	12.24	AGUCCCGUCCGACCGUCUGGAAUUUCGCUCCAAGGGGGCCGCGUGGCAGUUCCGCCGCGCUGGCCGUACCUUCGACAUGUGCCCGUGGGGGUGCUUGAGCACCCCUACCGUGGGUCGGGAGGCAGUCGGCGGGCACAGGUCGAAGGUACGGCCAGCGCGGCGGAACUGCCACGCGGCCCCCUUGGAGCGAAAUUCCAGACGGUCGGCGGGCU	-213.3	1.44083	UN07381	23	234	+
miR003	aof-miRn03	AAUAGAUGAGAUGAGAUGAGUUGU	24	33.4	5.03	7.06	ACAACUCAUCUCAUCUCAUUUCAUUUCUUAUUUUUUAGAAUGAACCGAACAGAAGAAAACAACAAACUACAGGAAAUGAAUUAUAAGAAAACUAUUUCUUGUAAUAGGUUGUUUUCUUUUGUUUGGUUAUUUUUUAAAAAAUAAGAAAAUAGAUGAGAUGAGAUGAGUUGU	-87.94	2.00105	UN00358	39	209	+
miR004	aof-miRn04	AAUUCCAGACGGUCGGCGGGC	21	66.7	10.29	14.12	GUCCCGUCCGACCGUCUGGAAUUUCGCUCCAAGGGGGCCGCGUGGCAGUUCCGCCGCGCUGGCCGUACCUUCGACAUGUGCCCGUGGGGGUGCUUGAGCACCCCUACCGUGGGUCGGGAGGCAGUCGGCGGGCACAGGUCGAAGGUACGGCCAGCGCGGCGGAACUGCCACGCGGCCCCCUUGGAGCGAAAUUCCAGACGGUCGGCGGGC	-212.6	1.43641	UN07381	24	233	+
							ACCCGCCGACCGUCUGGAAUUUCGCUCCAAGGGGGCCGCGUGGCAGUUCCGCCGCGCUGGCCGUACCUUCGACAUGUGCCCGUGGGGGUGUUUGAGCACCCCUACCGUGGGUCGAAGGUACGGCCAGCGCGGCGGAACUGCCACGCGGCCCCCUUGGAGCGAAAUUCCAGACGGUCGGCGGGC	-193.9	1.52675	UN09382	28	210	+
miR005	aof-miRn05	AAUUCCAGACGGUCGGCGGGCU	22	63.6	11.89	13.49	AGUCCCGUCCGACCGUCUGGAAUUUCGCUCCAAGGGGGCCGCGUGGCAGUUCCGCCGCGCUGGCCGUACCUUCGACAUGUGCCCGUGGGGGUGCUUGAGCACCCCUACCGUGGGUCGGGAGGCAGUCGGCGGGCACAGGUCGAAGGUACGGCCAGCGCGGCGGAACUGCCACGCGGCCCCCUUGGAGCGAAAUUCCAGACGGUCGGCGGGCU	-213.3	1.44083	UN07381	23	234	+
miR007	aof-miRn06	AGACGGUCGGCGGGCUGAAU	20	65	20.12	28.39	UUCUAGUCCCGUCCGACCGUCUGGAAUUUCGCUCCAAGGGGGCCGCGUGGCAGUUCCGCCGCGCUGGCCGUACCUUCGACAUGUGCCCGUGGGGGUGCUUGAGCACCCCUACCGUGGGUCGGGAGGCAGUCGGCGGGCACAGGUCGAAGGUACGGCCAGCGCGGCGGAACUGCCACGCGGCCCCCUUGGAGCGAAAUUCCAGACGGUCGGCGGGCUGAAU	-215.5	1.43607	UN07381	19	238	+
miR008	aof-miRn07	AGACGGUCGGCGGGCUGAAUC	21	66.7	24.46	33.1	UUCUAGUCCCGUCCGACCGUCUGGAAUUUCGCUCCAAGGGGGCCGCGUGGCAGUUCCGCCGCGCUGGCCGUACCUUCGACAUGUGCCCGUGGGGGUGCUUGAGCACCCCUACCGUGGGUCGGGAGGCAGUCGGCGGGCACAGGUCGAAGGUACGGCCAGCGCGGCGGAACUGCCACGCGGCCCCCUUGGAGCGAAAUUCCAGACGGUCGGCGGGCUGAAUC	-215.5	1.42748	UN07381	19	239	+
miR009	aof-miRn08	AGCGGGGUGUUCUGAUCCAUA	21	52.4	5.03	1.88	AGCGGGGUGUUCUGAUCCAUACAAAAAAAAGUAUCGGGACAAUUGGGGAAUUCCAUUUCCCUCUUUGUAUGGAUCACAAUAACUACGCU	-33.4	0.902118	UN45561	155	243	+
miR010	aof-miRn09	AGCGGGGUGUUCUGAUCCAUACAA	24	50	9.83	3.29	AGCGGGGUGUUCUGAUCCAUACAAAAAAAAGUAUCGGGACAAUUGGGGAAUUCCAUUUCCCUCUUUGUAUGGAUCACAAUAACUACGCU	-33.4	0.902118	UN45561	155	243	+
miR011	aof-miRn10	AUGCGAGCGGGGUGUUCUGAUCCA	24	58.3	18.98	13.49	AUGCGAGCGGGGUGUUCUGAUCCAUACAAAAAAAAGUAUCGGGACAAUUGGGGAAUUCCAUUUCCCUCUUUGUAUGGAUCACAAUAACUACGCUUGCAU	-42.7	1.01725	UN45561	150	248	+
miR012	aof-miRn11	AUUCCAGACGGUCGGCGGGC	20	70	13.95	10.67	ACCCGCCGACCGUCUGGAAUUUCGCUCCAAGGGGGCCGCGUGGCAGUUCCGCCGCGCUGGCCGUACCUUCGACAUGUGCCCGUGGGGGUGUUUGAGCACCCCUACCGUGGGUCGAAGGUACGGCCAGCGCGGCGGAACUGCCACGCGGCCCCCUUGGAGCGAAAUUCCAGACGGUCGGCGGGC	-193.9	1.52675	UN09382	28	210	+
							GUCCCGUCCGACCGUCUGGAAUUUCGCUCCAAGGGGGCCGCGUGGCAGUUCCGCCGCGCUGGCCGUACCUUCGACAUGUGCCCGUGGGGGUGCUUGAGCACCCCUACCGUGGGUCGGGAGGCAGUCGGCGGGCACAGGUCGAAGGUACGGCCAGCGCGGCGGAACUGCCACGCGGCCCCCUUGGAGCGAAAUUCCAGACGGUCGGCGGGC	-212.6	1.43641	UN07381	24	233	+
miR013	aof-miRn12	AUUCCAGACGGUCGGCGGGCU	21	66.7	14.86	9.73	AGUCCCGUCCGACCGUCUGGAAUUUCGCUCCAAGGGGGCCGCGUGGCAGUUCCGCCGCGCUGGCCGUACCUUCGACAUGUGCCCGUGGGGGUGCUUGAGCACCCCUACCGUGGGUCGGGAGGCAGUCGGCGGGCACAGGUCGAAGGUACGGCCAGCGCGGCGGAACUGCCACGCGGCCCCCUUGGAGCGAAAUUCCAGACGGUCGGCGGGCU	-213.3	1.44083	UN07381	23	234	+
miR014	aof-miRn13	CAGACGGUCGGCGGGCUGAA	20	70	9.15	12.39	UUCUAGUCCCGUCCGACCGUCUGGAAUUUCGCUCCAAGGGGGCCGCGUGGCAGUUCCGCCGCGCUGGCCGUACCUUCGACAUGUGCCCGUGGGGGUGCUUGAGCACCCCUACCGUGGGUCGGGAGGCAGUCGGCGGGCACAGGUCGAAGGUACGGCCAGCGCGGCGGAACUGCCACGCGGCCCCCUUGGAGCGAAAUUCCAGACGGUCGGCGGGCUGAA	-215.2	1.43452	UN07381	19	237	+
miR015	aof-miRn14	CAGACGGUCGGCGGGCUGAAU	21	66.7	23.32	31.69	UUCUAGUCCCGUCCGACCGUCUGGAAUUUCGCUCCAAGGGGGCCGCGUGGCAGUUCCGCCGCGCUGGCCGUACCUUCGACAUGUGCCCGUGGGGGUGCUUGAGCACCCCUACCGUGGGUCGGGAGGCAGUCGGCGGGCACAGGUCGAAGGUACGGCCAGCGCGGCGGAACUGCCACGCGGCCCCCUUGGAGCGAAAUUCCAGACGGUCGGCGGGCUGAAU	-215.5	1.43607	UN07381	19	238	+
miR016	aof-miRn15	CAGACGGUCGGCGGGCUGAAUC	22	68.2	25.15	40.94	UUUCUAGUCCCGUCCGACCGUCUGGAAUUUCGCUCCAAGGGGGCCGCGUGGCAGUUCCGCCGCGCUGGCCGUACCUUCGACAUGUGCCCGUGGGGGUGCUUGAGCACCCCUACCGUGGGUCGGGAGGCAGUCGGCGGGCACAGGUCGAAGGUACGGCCAGCGCGGCGGAACUGCCACGCGGCCCCCUUGGAGCGAAAUUCCAGACGGUCGGCGGGCUGAAUC	-215.7	1.41553	UN07381	18	239	+
miR017	aof-miRn16	CCAGACGGUCGGCGGGCUGA	20	75	13.49	16	UCUAGUCCCGUCCGACCGUCUGGAAUUUCGCUCCAAGGGGGCCGCGUGGCAGUUCCGCCGCGCUGGCCGUACCUUCGACAUGUGCCCGUGGGGGUGCUUGAGCACCCCUACCGUGGGUCGGGAGGCAGUCGGCGGGCACAGGUCGAAGGUACGGCCAGCGCGGCGGAACUGCCACGCGGCCCCCUUGGAGCGAAAUUCCAGACGGUCGGCGGGCUGA	-215.2	1.43455	UN07381	20	236	+
miR018	aof-miRn17	CCAGACGGUCGGCGGGCUGAA	21	71.4	4.57	9.1	UUCUAGUCCCGUCCGACCGUCUGGAAUUUCGCUCCAAGGGGGCCGCGUGGCAGUUCCGCCGCGCUGGCCGUACCUUCGACAUGUGCCCGUGGGGGUGCUUGAGCACCCCUACCGUGGGUCGGGAGGCAGUCGGCGGGCACAGGUCGAAGGUACGGCCAGCGCGGCGGAACUGCCACGCGGCCCCCUUGGAGCGAAAUUCCAGACGGUCGGCGGGCUGAA	-215.2	1.43473	UN07381	19	237	+
miR019	aof-miRn18	CCAGACGGUCGGCGGGCUGAAU	22	68.2	18.29	17.88	UUUCUAGUCCCGUCCGACCGUCUGGAAUUUCGCUCCAAGGGGGCCGCGUGGCAGUUCCGCCGCGCUGGCCGUACCUUCGACAUGUGCCCGUGGGGGUGCUUGAGCACCCCUACCGUGGGUCGGGAGGCAGUCGGCGGGCACAGGUCGAAGGUACGGCCAGCGCGGCGGAACUGCCACGCGGCCCCCUUGGAGCGAAAUUCCAGACGGUCGGCGGGCUGAAU	-215.7	1.43807	UN07381	18	238	+
miR020	aof-miRn19	CCAGACGGUCGGCGGGCUGAAUC	23	69.6	22.64	33.26	UUUCUAGUCCCGUCCGACCGUCUGGAAUUUCGCUCCAAGGGGGCCGCGUGGCAGUUCCGCCGCGCUGGCCGUACCUUCGACAUGUGCCCGUGGGGGUGCUUGAGCACCCCUACCGUGGGUCGGGAGGCAGUCGGCGGGCACAGGUCGAAGGUACGGCCAGCGCGGCGGAACUGCCACGCGGCCCCCUUGGAGCGAAAUUCCAGACGGUCGGCGGGCUGAAUC	-215.7	1.42844	UN07381	18	239	+
miR021	aof-miRn20	CCUGGUUCCCUGUAUGCCACC	21	61.9	27.44	18.51	CCUGGUUCCCUGUAUGCCACCCAGGUACCCCCAAUCUCAUGCUGCCUAGGUUGGGUAUUUUGGGUGGCGUGCAUGGAAUCAAG	-45.5	0.989518	UN21911	249	331	+
miR022	aof-miRn21	CGAAAUUCCAGACGGUCGGCGGGC	24	66.7	8.69	8.16	ACCCGCCGACCGUCUGGAAUUUCGCUCCAAGGGGGCCGCGUGGCAGUUCCGCCGCGCUGGCCGUACCUUCGACAUGUGCCCGUGGGGGUGUUUGAGCACCCCUACCGUGGGUCGAAGGUACGGCCAGCGCGGCGGAACUGCCACGCGGCCCCCUUGGAGCGAAAUUCCAGACGGUCGGCGGGC	-193.9	1.52675	UN09382	28	210	+
							GUCCCGUCCGACCGUCUGGAAUUUCGCUCCAAGGGGGCCGCGUGGCAGUUCCGCCGCGCUGGCCGUACCUUCGACAUGUGCCCGUGGGGGUGCUUGAGCACCCCUACCGUGGGUCGGGAGGCAGUCGGCGGGCACAGGUCGAAGGUACGGCCAGCGCGGCGGAACUGCCACGCGGCCCCCUUGGAGCGAAAUUCCAGACGGUCGGCGGGC	-212.6	1.43641	UN07381	24	233	+
miR023	aof-miRn22	CGAACCCUGGUCGAUUGUUUU	21	47.6	10.29	12.71	GAAGCUUGAAUUUGCUUGGGUGUUGGAUUUCAAUUGUUAUGUUGGUCAUUUUGCUUGAAUUUGGUUACAUGAAUGCAAAUUUGGUUGAUAAAUGCAGAUUUGGUACAUGGAGUCAUCUUUAAGCACUCGUCAUAUAUUGAUGUGUCAUUGUGGAAGGAGGGCUAUACUCUCCAGAUCUGGAACAACGACGAACCCUGGUCGAUUGUUUU	-52.44	0.648009	UN41527	26	234	+
miR024	aof-miRn23	CGAACCCUGGUCGAUUGUUUUU	22	45.5	2.52	6.43	AGAAGCUUGAAUUUGCUUGGGUGUUGGAUUUCAAUUGUUAUGUUGGUCAUUUUGCUUGAAUUUGGUUACAUGAAUGCAAAUUUGGUUGAUAAAUGCAGAUUUGGUACAUGGAGUCAUCUUUAAGCACUCGUCAUAUAUUGAUGUGUCAUUGUGGAAGGAGGGCUAUACUCUCCAGAUCUGGAACAACGACGAACCCUGGUCGAUUGUUUUU	-53.04	0.654962	UN41527	25	235	+
miR025	aof-miRn24	CGAUUGUUUUUGGGAUGCGCU	21	47.6	4.34	5.65	AGUCAUCUUCAAGCAAUCAUCAUGGAUUGUUGUGCCAUUGUGGAAGGAGGGCUAUACUCUCCCGAUCUGGAACUAAGGCGAACCCUGGUCGAUUGUUUUUGGGAUGCGCU	-32.7	0.616748	UN21248	7	116	+
miR026	aof-miRn25	CUGGUUCCCUGUAUGCCACCC	21	61.9	25.38	17.26	CUGGUUCCCUGUAUGCCACCCAGGUACCCCCAAUCUCAUGCUGCCUAGGUUGGGUAUUUUGGGUGGCGUGCAUGGAAUCAA	-45.5	1.03449	UN21911	250	330	+
	aof-miRn25*	GCGUGCAUGGAACCAAGCAUG	21	52.2	5.11	2.56	AGUCAUCUUCAAGCAAUCAUCAUGGAUUGUUGUGCCAUUGUGGAAGGAGGGCUAUACUCUCCCGAUCUGGAACUAAGGCGAACCCUGGUCGAUUGUUUUUGGGAUGCGCU	-93.8	1	UN21911	250	330	+
miR027	aof-miRn26	GAAAUUCCAGACGGUCGGCGGGC	23	65.2	7.77	6.27	ACCCGCCGACCGUCUGGAAUUUCGCUCCAAGGGGGCCGCGUGGCAGUUCCGCCGCGCUGGCCGUACCUUCGACAUGUGCCCGUGGGGGUGUUUGAGCACCCCUACCGUGGGUCGAAGGUACGGCCAGCGCGGCGGAACUGCCACGCGGCCCCCUUGGAGCGAAAUUCCAGACGGUCGGCGGGC	-193.9	1.52675	UN09382	28	210	+
							GUCCCGUCCGACCGUCUGGAAUUUCGCUCCAAGGGGGCCGCGUGGCAGUUCCGCCGCGCUGGCCGUACCUUCGACAUGUGCCCGUGGGGGUGCUUGAGCACCCCUACCGUGGGUCGGGAGGCAGUCGGCGGGCACAGGUCGAAGGUACGGCCAGCGCGGCGGAACUGCCACGCGGCCCCCUUGGAGCGAAAUUCCAGACGGUCGGCGGGC	-212.6	1.43641	UN07381	24	233	+
miR028	aof-miRn27	GAAAUUCCAGACGGUCGGCGGGCU	24	62.5	6.63	5.8	AGUCCCGUCCGACCGUCUGGAAUUUCGCUCCAAGGGGGCCGCGUGGCAGUUCCGCCGCGCUGGCCGUACCUUCGACAUGUGCCCGUGGGGGUGCUUGAGCACCCCUACCGUGGGUCGGGAGGCAGUCGGCGGGCACAGGUCGAAGGUACGGCCAGCGCGGCGGAACUGCCACGCGGCCCCCUUGGAGCGAAAUUCCAGACGGUCGGCGGGCU	-213.3	1.44083	UN07381	23	234	+
miR030	aof-miRn28	GUGCCUGGUUCCCUGUAUGCC	21	61.9	730.06	744.81	GUGCCUGGUUCCCUGUAUGCCACCCAGGUACCCCCAAUCUCAUGCUGCCUAGGUUGGGUAUUUUGGGUGGCGUGCAUGGAAUCAAGCAU	-50.4	1.02775	UN21911	246	334	+
miR031	aof-miRn29	GUGCUUCCCCUCGUUGUCACC	21	61.9	0	10.04	GUUGACAACGAGAGAGAGCACGCUGGUCGGCGCUCAUGGAAGAUGGGGGGUCCGCGGCUGCUUACUUGCGUGCUUCCCCUCGUUGUCACC	-43.6	0.77885	UN05913	103	192	+
miR032	aof-miRn30	UAAAUAGUCGGGGUUGCCAACC	22	50	3.89	9.57	GUUGACAACCCCGACUAUUUAGGACCUUAAUUUUUAGUAUUUAAGGCAUCUAAUCAGGGUUUAAUAUCCUCCUAAAUAGUCGGGGUUGCCAAC	-43.2	1.2003	UN31232	131	39	-
miR033	aof-miRn31	UAAAUAGUCGGGGUUGGCAACC	22	50	5.94	6.27	GGUUGUCAACCCCGACUAUUUAAUGCAUAGAAUGUUAAGAUUUAGGGUUGUAAUUAGGGUUUAGUAACCUCCUAAAUAGUCGGGGUUGGCAACC	-43.2	1.13756	UN42854	153	60	-
							UAAAUAGUCGGGGUUGGCAACCCCGACUAUUUAGGAGGAUAUUAAACCCUGAUUAGAUGCCUUAAAUACUAAAAAUUAAGGUCCUAAAUAGUCGGGGUUGUCAACCCCGACUAUUUA	-68.9	1.49845	UN31232	27	143	+
miR035	aof-miRn32	UGAUUAUGUAGUGGUCCCUCC	21	47.6	7.77	9.88	GGAGAGACCACUACUUUUAAUCUCAAGCGUUGAUUAUUUAGUAGGCGGUUAUGAUACAAUCUAAAUCUAACACUUACCAUACCCCUGUGUAUUGCACUCAUUCCUAAUUUGCACUAAAAGAAAAAAUCAUAACCAUCAACUAGAUAAUCAAUGGCUGUGAUUAUGUAGUGGUCCCUCC	-63.94	0.984147	UN22735	161	338	+
miR038	aof-miRn33	UGGCGUGCAUGGAAUCAAGCA	21	52.4	13.72	5.8	UGCCUGGUUCCCUGUAUGCCACCCAGGUACCCCCAAUCUCAUGCUGCCUAGGUUGGGUAUUUUGGGUGGCGUGCAUGGAAUCAAGCA	-49.1	1.02241	UN21911	247	333	+
miR039	aof-miRn34	UGGUCGAUUGUUUUUGGGAUG	21	42.9	26.75	21.49	CAUCUUCAAGCAAUCAUCAUGGAUUGUUGUGCCAUUGUGGAAGGAGGGCUAUACUCUCCCGAUCUGGAACUAAGGCGAACCCUGGUCGAUUGUUUUUGGGAUG	-30.9	0.630252	UN21248	10	112	+
miR040	aof-miRn35	UGGUCGAUUGUUUUUGGGAUGC	22	45.5	4.57	6.12	UCAUCUUCAAGCAAUCAUCAUGGAUUGUUGUGCCAUUGUGGAAGGAGGGCUAUACUCUCCCGAUCUGGAACUAAGGCGAACCCUGGUCGAUUGUUUUUGGGAUGC	-31.4	0.628251	UN21248	9	113	+
miR041	aof-miRn36	UGUGAUUAUGUAGUGGUCCCUCC	23	47.8	8.46	6.12	GGAGAGACCACUACUUUUAAUCUCAAGCGUUGAUUAUUUAGUAGGCGGUUAUGAUACAAUCUAAAUCUAACACUUACCAUACCCCUGUGUAUUGCACUCAUUCCUAAUUUGCACUAAAAGAAAAAAUCAUAACCAUCAACUAGAUAAUCAAUGGCUGUGAUUAUGUAGUGGUCCCUCC	-63.94	0.984147	UN22735	161	338	+
miR042	aof-miRn37	UGUGAUUAUGUAGUGGUCCCUCCA	24	45.8	5.72	5.96	UGGAGAGACCACUACUUUUAAUCUCAAGCGUUGAUUAUUUAGUAGGCGGUUAUGAUACAAUCUAAAUCUAACACUUACCAUACCCCUGUGUAUUGCACUCAUUCCUAAUUUGCACUAAAAGAAAAAAUCAUAACCAUCAACUAGAUAAUCAAUGGCUGUGAUUAUGUAGUGGUCCCUCCA	-65.64	1.01016	UN22735	160	339	+
miR043	aof-miRn38	UUGCCUACUCCGCCCAUUCCCC	22	63.6	251.74	222.75	UGGGAGUGGGCGGAUAGGCUAAAAAUAUCGAAAUGAUCCCCUGAUCAUCGAUAUUAUUGUAAUUCUUUUUGCCUACUCCGCCCAUUCCCC	-45.1	1.12863	UN22494	52	141	+
miR045	aof-miRn39	UUUCCAAUGCCUCCCAUUCCGG	22	54.5	109.06	102.91	CGGAUUGGGGUUGGAUUGGAAAAAUCUUUUUAAUGCCUAAAAUUAUUUUCCAAUGCCUCCCAUUCCG	-23.7	0.911679	UN16232	530	464	-
							UCGGAUUGGGGUUGGAUUGGAAAAAUCUUUUCAUGUCAAAAGUAUUUUCCAAUGCCUCCCAUUCCGG	-27	0.964079	UN17918	30	96	+
TPM: transcripts per million; MFEI: minimal folding free energy index of the hairpin structures.
