# Supplementary material for: Identification of miRNAs and their targets through high-throughput sequencing and degradome analysis in male and female Asparagus officinalis
Source: BMC Plant Biol. 2016 Apr 12;16:80. doi: 10.1186/s12870-016-0770-z (PMC4828810; doi:10.1186/s12870-016-0770-z)
Supplement: Additional file 3: Table S4. — Target genes of miRNAs identified in asparagus using high-throughput degradome sequencing analysis. (XLSX 15 kb) [file 12870_2016_770_MOESM3_ESM.xlsx]

## Sheet: Table S4
Additional file 3: Table S4. Target genes of miRNAs identified in asparagus using high-throughput degradome sequencing analysis
miRNA-name	miRNA sequence	Target	Alignment Range	Cleavage Site	Category	Target gene function characteristic
aof-miR156a	UUGACAGAAGAGAGUGAGCAC	UN13110	175-195	186	4
aof-miR156j	UGACAGAAGAGAGUGAGCAC	UN13110	175-194	185	2
		UN01411	489-508	499	1	Squamosa promoter-binding-like protein 9
		UN15310	1142-1161	1152	4	Histone H2B.11
aof-miR156k	UGACAGAAGAGAGAGAGCAC	UN13110	175-194	185	2
		UN01411	489-508	499	1	Squamosa promoter-binding-like protein 9
		UN15310	1142-1161	1152	4	Histone H2B.11
		UN17597	571-589	580	2	5-methyltetrahydropteroyltriglutamate--homocysteine methyltransferase 2
aof-miR157a	UUGACAGAAGAUAGAGAGCAC	UN13110	175-195	186	4
aof-miR159a	UUUGGAUUGAAGGGAGCUCUA	UN00815	142-158	149	2	Eukaryotic translation initiation factor 2 subunit beta
aof-miR164a	UGGAGAAGCAGGACACGUGC	UN00574	297-316	307	2
aof-miR164e	UGGAGAAGCAGGACACGUGCA	UN00574	296-316	307	2
		UN17664	47-66	57	4	Sulfite reductase 1
aof-miR166d-6	UCGGGCCAGGCUUCAUUCCUC	UN14719	250-271	262	4	Glycosyl hydrolase superfamily protein
aof-miR166i-1	UUGGACCAGGCUUCAUUCCCC	UN32824	96-116	107	4	Kinesin-like protein
aof-miR167a	UGAAGCUGCCAGCAUGAUCU	UN21824	59-79	69	0	Auxin response factor 8
		UN04709	85-105	95	0	Auxin response factor 6
		UN08763	486-506	496	0	Auxin response factor 6
		UN12573	635-655	645	0	Auxin response factor 6
		UN06775	454-474	464	0	Auxin response factor 8
		UN10001	124-142	134	2	6-phosphogluconate dehydrogenase
aof-miR167c	UGAAGCUGCCAGCAUGAUCUA	UN21824	58-79	69	0	Auxin response factor 8
		UN06775	453-474	464	0	Auxin response factor 8
aof-miR167e	GAAGCUGCCAGCAUGAUCUGA	UN21824	57-77	68	2	Auxin response factor 8
aof-miR167g	AGAAGCAGCCAGCAAGAAC	UN12573	635-654	644	0	Auxin response factor 6
aof-miR168a	UCGCUUGGUGCAGGUCGGGA	UN19541	25-44	35	0
aof-miR168d	CGCUUGGUGCAGGUCGGGAA	UN14134	16-35	26	4
aof-miR168e	UCGCUUGGUGCAGGUCGGGU	UN19541	25-44	35	0
aof-miR168i	UCGCUUGGUGCAGGUCGGGUC	UN19541	24-44	35	0
aof-miR171a	UUGAGCCGCGUCAAUAUCUCC	UN22221	502-522	513	0	Scarecrow-like protein 6
aof-miR171b	UAAUUGAGCCGUGCCAAUAUC	UN22221	505-525	516	2	Scarecrow-like protein 6
aof-miR171f	UGAUUGAGCCGUGCCAAUAUC	UN22221	505-525	516	2	Scarecrow-like protein 6
aof-miR171j	UUGAGCCGCGCCAAUAUCACU	UN22221	502-522	513	0	Scarecrow-like protein 6
aof-miR172a	AGAAUCUUGAUGAUGCUGCAU	UN21982	742-762	753	0	Floral homeotic protein APETALA 2
aof-miR172b	GUGGCACCAUCAAGAUUCACA	UN21982	742-762	753	0	Floral homeotic protein APETALA 2
aof-miR393a	UCCAAAGGGAUCGCAUUGAUC	UN15466	273-292	283	0	Transport inhibitor response protein
aof-miR393b	UCCAAAGGGAUCGCAUUGAUCU	UN15466	272-292	283	0	Transport inhibitor response protein
aof-miR393c	CUCCAAAGGGAUCGCAUUGAUC	UN15466	273-293	284	2	Transport inhibitor response protein
aof-miR396a-3p	UUCAAUAAAGCUGUGGGAGA	UN14593	230-248	239	2	Putative uncharacterized protein
aof-miR396a-5p	UUCCACAGCUUUCUUGAACU	UN02474	865-885	875	0	Growth-regulating factor 2
		UN04890	102-122	112	0	Growth-regulating factor 1
		UN12031	566-586	576	0	Growth-regulating factor 1
		UN19585	309-328	319	4	Neutral/alkaline non-lysosomal ceramidase
aof-miR396b-2	UUCCACAGCUUUCUUGAACUG	UN04890	101-122	112	0	Growth-regulating factor 1
		UN12031	565-586	576	0	Growth-regulating factor 1
		UN19585	308-328	319	4	Neutral/alkaline non-lysosomal ceramidase
		UN02474	864-885	875	0	Growth-regulating factor 2
aof-miR396b-3	UUCCACGGCUUUCUUGAACUG	UN04890	101-122	112	0	Growth-regulating factor 1
		UN12031	565-586	576	0	Growth-regulating factor 1
		UN01882	233-253	244	2	Putative uncharacterized protein
		UN06858	278-297	288	4	Heat shock protein
aof-miR396b-4	UCCACAGCUUUCUUGAACUG	UN27824	49-69	60	4	Bifunctional protein FolD 4, chloroplastic
aof-miR396b-5	UUCCACAGCUUUCUUGAACUU	UN01416	82-101	92	2	Uncharacterized protein
		UN02474	864-885	875	0	Growth-regulating factor 2
		UN04890	101-122	112	0	Growth-regulating factor 1
aof-miR396c-p5	UUCCACGGCUUUCUUGAACU	UN04890	102-122	112	0	Growth-regulating factor 1
		UN12031	566-586	576	0	Growth-regulating factor 1
		UN01882	234-253	244	2	Putative uncharacterized protein
		UN02474	865-885	875	0	Growth-regulating factor 2
		UN06858	279-297	288	4	Heat shock protein
aof-miR396d	GUUCAAUAAAGCUGUGGGAGA	UN14593	230-249	240	4	Putative uncharacterized protein
aof-miR396e	UCCACGGCUUUCUUGAACUGU	UN01882	232-252	243	2	Putative uncharacterized protein
aof-miR396f	UCCACAGGCUUUCUUGAACUG	UN04890	101-121	112	0	Growth-regulating factor 1
		UN12031	565-585	576	0	Growth-regulating factor 1
		UN02474	864-884	875	0	Growth-regulating factor 2
aof-miR396h	UUCCACAGCUUUCUUGAACUGA	UN04890	100-122	112	0	Growth-regulating factor 1
		UN12031	564-586	576	0	Growth-regulating factor 1
aof-miR396i	UUCCACAGCUUUCUUGAACUGC	UN19585	307-328	319	4	Neutral/alkaline non-lysosomal ceramidase
		UN04890	100-122	112	0	Growth-regulating factor 1
		UN12031	564-586	576	0	Growth-regulating factor 1
aof-miR396k	UCCACGGCUUUCUUGAACUG	UN01882	233-252	243	2	Putative uncharacterized protein
aof-miR408a	UGCACUGCCUCUUCCCUGGC	UN10287	313-332	323	0	Blue copper protein-like predicted GPI-anchored protein
aof-miR482	UUUCCAAUGCCUCCCAUUCC	UN24718	96-115	106	4
		UN22259	539-558	549	0	Probable mediator of RNA polymerase II transcription subunit 26b
		UN33041	124-143	134	0
		UN48349	143-162	153	0	Alpha-N-acetylneuraminide alpha-2,8-sialyltransferase
aof-miR827a	UUAGAUGACCAUCAACAAAC	UN10001	484-503	494	2	6-phosphogluconate dehydrogenase, decarboxylating 1
aof-miR827b	UUAGAUGACCAUCAACAAAU	UN10001	484-503	494	2	6-phosphogluconate dehydrogenase, decarboxylating 1
aof-miR827c	UUAGAUGACCAUCAACAAACA	UN10001	483-503	494	2	6-phosphogluconate dehydrogenase, decarboxylating 1
aof-miRn08	AGCGGGGUGUUCUGAUCCAUA	UN02508	622-642	633	4
aof-miRn13	CAGACGGUCGGCGGGCUGAA	UN01290	334-352	344	4
aof-miRn14	CAGACGGUCGGCGGGCUGAAU	UN01290	333-352	344	4
aof-miRn39	UUUCCAAUGCCUCCCAUUCCGG	UN24718	94-115	106	4
		UN22259	537-558	549	0	Probable mediator of RNA polymerase II transcription subunit 26b
		UN33041	122-143	134	0
Bold font highlights novel miRNAs in Asparagus officinalis.
