# Supplementary material for: Identification of miRNAs and their targets through high-throughput sequencing and degradome analysis in male and female Asparagus officinalis
Source: BMC Plant Biol. 2016 Apr 12;16:80. doi: 10.1186/s12870-016-0770-z (PMC4828810; doi:10.1186/s12870-016-0770-z)
Supplement: Additional file 4: Table S5. — GO term analysis for the whole collection of asparagus miRNA targets identified by degradome sequencing. The target genes are classified into biological process, cellular component and molecular function. (XLSX 12 kb) [file 12870_2016_770_MOESM4_ESM.xlsx]

## Sheet: Table S5
Additional file 4: Table S5. GO analysis for the whole collection of asparagus miRNAs targets identified by degradome sequencing
GO_term	Function	Name	Frequency	Gene_list	miRNA-name
GO:0006351	biological_process	transcription, DNA-dependent	14	UN01411;UN01411;UN21824;UN04709;UN08763;UN12573;UN06775;UN21824;UN21824;UN06775;UN22221;UN22221;UN22221;UN22221	aof-miR156k; aof-miR156j; aof-miR167a; aof-miR167e; aof-miR167c; aof-miR167g; aof-miR171b; aof-miR171f; aof-miR171j; aof-miR171a
GO:0006355	biological_process	regulation of transcription, DNA-dependent	14	UN01411;UN01411;UN21824;UN04709;UN08763;UN12573;UN06775;UN21824;UN21824;UN06775;UN22221;UN22221;UN22221;UN22221	aof-miR156k; aof-miR156j; aof-miR167a; aof-miR167e; aof-miR167c; aof-miR167g; aof-miR171b; aof-miR171f; aof-miR171j; aof-miR171a
GO:0009734	biological_process	auxin mediated signaling pathway	11	UN21824;UN04709;UN08763;UN12573;UN06775;UN21824;UN21824;UN06775;UN15466;UN15466;UN15466	aof-miR167a; aof-miR167e; aof-miR167c; aof-miR393a; aof-miR393c; aof-miR393b
GO:0007623	biological_process	circadian rhythm	4	UN22221;UN22221;UN22221;UN22221	aof-miR171b; aof-miR171f; aof-miR171j; aof-miR171a
GO:0048768	biological_process	root hair cell tip growth	4	UN22221;UN22221;UN22221;UN22221	aof-miR171b; aof-miR171f; aof-miR171j; aof-miR171a
GO:0051301	biological_process	cell division	4	UN22221;UN22221;UN22221;UN22221	aof-miR171b; aof-miR171f; aof-miR171j; aof-miR171a
GO:0000278	biological_process	mitotic cell cycle	2	UN14593;UN14593	aof-miR396a-3p; aof-miR396d
GO:0006334	biological_process	nucleosome assembly	2	UN15310;UN15310	aof-miR156k; aof-miR156j
GO:0009086	biological_process	methionine biosynthetic process	2	UN17597;UN27824	aof-miR156k; aof-miR396b-4
GO:0009908	biological_process	flower development	2	UN08763;UN12573	aof-miR167a; aof-miR167g
GO:0000105	biological_process	histidine biosynthetic process	1	UN27824	aof-miR396b-4
GO:0005975	biological_process	carbohydrate metabolic process	1	UN14719	aof-miR166d-6
GO:0006164	biological_process	purine nucleotide biosynthetic process	1	UN27824	aof-miR396b-4
GO:0006730	biological_process	one-carbon metabolic process	1	UN27824	aof-miR396b-4
GO:0006810	biological_process	transport	1	UN10287	aof-miR408a
GO:0006952	biological_process	defense response	1	UN14719	aof-miR166d-6
GO:0009113	biological_process	purine base biosynthetic process	1	UN27824	aof-miR396b-4
GO:0009396	biological_process	folic acid-containing compound biosynthetic process	1	UN27824	aof-miR396b-4
GO:0010073	biological_process	meristem maintenance	1	UN21982	aof-miR172a; aof-miR172b
GO:0010093	biological_process	specification of floral organ identity	1	UN21982	aof-miR172a; aof-miR172b
GO:0022900	biological_process	electron transport chain	1	UN10287	aof-miR408a
GO:0030154	biological_process	cell differentiation	1	UN21982; UN21982	aof-miR172a; aof-miR172b
GO:0048316	biological_process	seed development	1	UN21982; UN21982	aof-miR172a; aof-miR172b
GO:0005634	cellular_component	nucleus	19	UN21982;UN01411;UN01411;UN21824;UN04709;UN08763;UN12573;UN06775;UN21824;UN21824;UN06775;UN22221;UN22221;UN22221;UN22221;UN15466;UN15466;UN15466;UN27824	aof-miR172a; aof-miR172b; aof-miR156k; aof-miR156j; aof-miR167a; aof-miR167e; aof-miR167c; aof-miR167g; aof-miR171b; aof-miR171f; aof-miR171j; aof-miR171a; aof-miR393a; aof-miR393c; aof-miR393b; aof-miR396b-4
GO:0005576	cellular_component	extracellular region	3	UN19585;UN19585;UN19585	aof-miR396a-5p; aof-miR396b-2; aof-MIR396i;
GO:0005783	cellular_component	endoplasmic reticulum	3	UN19585;UN19585;UN19585	aof-miR396a-5p; aof-miR396b-2; aof-MIR396i;
GO:0005794	cellular_component	Golgi apparatus	3	UN19585;UN19585;UN19585	aof-miR396a-5p; aof-miR396b-2; aof-MIR396i;
GO:0019005	cellular_component	SCF ubiquitin ligase complex	3	UN15466;UN15466;UN15466	aof-miR393a; aof-miR393c; aof-miR393b
GO:0000786	cellular_component	nucleosome	2	UN15310;UN15310	aof-miR156k; aof-miR156j
GO:0005737	cellular_component	cytoplasm	2	UN17597;UN27824	aof-miR156k; aof-miR396b-4
GO:0005788	cellular_component	endoplasmic reticulum lumen	2	UN06858;UN06858	aof-miR396c-p5; aof-miR396b-3
GO:0009506	cellular_component	plasmodesma	1	UN10287	aof-miR408a
GO:0046658	cellular_component	anchored to plasma membrane	1	UN10287	aof-miR408a
GO:0003677	molecular_function	DNA binding	13	UN21982;UN01411;UN15310;UN01411;UN15310;UN21824;UN04709;UN08763;UN12573;UN06775;UN21824;UN21824;UN06775	aof-miR172a; aof-miR172b; aof-miR156k; aof-miR156j; aof-miR156k; aof-miR156j; aof-miR167a; aof-miR167e; aof-miR167c
GO:0046983	molecular_function	protein dimerization activity	8	UN21824;UN04709;UN08763;UN12573;UN06775;UN21824;UN21824;UN06775	aof-miR167a; aof-miR167e; aof-miR167c
GO:0005515	molecular_function	protein binding	4	UN22221;UN22221;UN22221;UN22221	aof-miR171b; aof-miR171f; aof-miR171j; aof-miR171a
GO:0000822	molecular_function	inositol hexakisphosphate binding	3	UN15466;UN15466;UN15466	aof-miR393a; aof-miR393c; aof-miR393b
GO:0005524	molecular_function	ATP binding	3	UN27824;UN06858;UN06858	aof-miR396b-4; aof-miR396c-p5; aof-miR396b-3
GO:0010011	molecular_function	auxin binding	3	UN15466;UN15466;UN15466	aof-miR393a; aof-miR393c; aof-miR393b
GO:0017040	molecular_function	ceramidase activity	3	UN19585;UN19585;UN19585	aof-miR396a-5p; aof-miR396b-2; aof-miR396i;
GO:0046872	molecular_function	metal ion binding	2	UN01411;UN01411	aof-miR156k; aof-miR156j
GO:0003700	molecular_function	sequence-specific DNA binding transcription factor activity	1	UN21982	aof-miR172a; aof-miR172b
GO:0003871	molecular_function	5-methyltetrahydropteroyltriglutamate-homocysteine S-methyltransferase activity	1	UN17597	aof-miR156k
GO:0004329	molecular_function	formate-tetrahydrofolate ligase activity	1	UN27824	aof-miR396b-4
GO:0004477	molecular_function	methenyltetrahydrofolate cyclohydrolase activity	1	UN27824	aof-miR396b-4
GO:0004488	molecular_function	methylenetetrahydrofolate dehydrogenase (NADP+) activity	1	UN27824	aof-miR396b-4
GO:0005507	molecular_function	copper ion binding	1	UN10287	aof-miR408a
GO:0008270	molecular_function	zinc ion binding	1	UN17597	aof-miR156k
GO:0009055	molecular_function	electron carrier activity	1	UN10287	aof-miR408a
GO:0042973	molecular_function	glucan endo-1,3-beta-D-glucosidase activity	1	UN14719	aof-miR166d-6
GO:0043169	molecular_function	cation binding	1	UN14719	aof-miR166d-6
