# Supplementary material for: Identification of miRNAs and their targets through high-throughput sequencing and degradome analysis in male and female Asparagus officinalis
Source: BMC Plant Biol. 2016 Apr 12;16:80. doi: 10.1186/s12870-016-0770-z (PMC4828810; doi:10.1186/s12870-016-0770-z)
Supplement: Additional file 6: Table S6. — Primers of real time qRT-PCR analysis for asparagus miRNAs, Table S7. Primers for qRT-PCR analysis for some selected target genes; Table S8. Primers for RLM-5′ RACE experiment. (XLSX 13 kb) [file 12870_2016_770_MOESM6_ESM.xlsx]

## Sheet: Table S6
Additional file 6: Table S6. Primers for qRT-PCR analysis for asparagus miRNAs
miRNA-name	RT primer	Forward primer	Reverse primer
aof-miR156a	GTCGTATCCAGTGCAGGGTCCGAGGTATTCGCACTGGATACGACGTGCTC	CCAGCGTGTTGACAGAAGAG	AGCAGGGTCCGAGGTATTC
aof-miR156k	GTCGTATCCAGTGCAGGGTCCGAGGTATTCGCACTGGATACGACGTGCTC	CCAGCGTGTGACAGAAGAGA	AGCAGGGTCCGAGGTATTC
aof-miR159a	GTCGTATCCAGTGCAGGGTCCGAGGTATTCGCACTGGATACGACTAGGCT	CCAGCGTGTTTGGATTGA	AGCAGGGTCCGAGGTATTC
aof-miR160d	GTCGTATCCAGTGCAGGGTCCGAGGTATTCGCACTGGATACGACTGGCAT	CAGCGTGTGCCTGGTTC	GCAGGGTCCGAGGTATTC
aof-miR165a	GTCGTATCCAGTGCAGGGTCCGAGGTATTCGCACTGGATACGACGGGGGA	CCAGCGTGTCGGACCAG	AGCAGGGTCCGAGGTATTC
aof-miR166h-3p	GTCGTATCCAGTGCAGGGTCCGAGGTATTCGCACTGGATACGACGAGGAA	CCAGCGTGTCGGACCAGG	CAGCAGGGTCCGAGGTATTC
aof-miR167g	GTCGTATCCAGTGCAGGGTCCGAGGTATTCGCACTGGATACGACGATCAT	AGCGTGTGAAGCTGCCA	AGCAGGGTCCGAGGTATTC
aof-miR171f	GTCGTATCCAGTGCAGGGTCCGAGGTATTCGCACTGGATACGACGATATT	CCAGCGTGTGATTGAGCC	GCAGGGTCCGAGGTATTC
aof-miR172a	GTCGTATCCAGTGCAGGGTCCGAGGTATTCGCACTGGATACGACATGCAG	CCAGCGTGAGAATCTTGATG	AGCAGGGTCCGAGGTATTC
aof-miR172b	GTCGTATCCAGTGCAGGGTCCGAGGTATTCGCACTGGATACGACTGTGAA	CAGCGTGGTGGCACCAT	AGCAGGGTCCGAGGTATTC
aof-miR396f	GTCGTATCCAGTGCAGGGTCCGAGGTATTCGCACTGGATACGACCAGTTC	GCGTGTCCACAGGCTTTC	GCAGGGTCCGAGGTATTC
aof-miR5179	GTCGTATCCAGTGCAGGGTCCGAGGTATTCGCACTGGATACGACGTTGCG	CCAGCGTGTTTTGCTCAAG	AGCAGGGTCCGAGGTATTC
aof-miRn25	GTCGTATCCAGTGCAGGGTCCGAGGTATTCGCACTGGATACGAGGGTGG	CAGCGTGCTGGTTCCCT	AGCAGGGTCCGAGGTATTC
aof-miRn29	GTCGTATCCAGTGCAGGGTCCGAGGTATTCGCACTGGATACGACGGTGAC	CCATCATGGTGCTTCCCC	AGCAGGGTCCGAGGTATTC
aof-miRn30	GTCGTATCCAGTGCAGGGTCCGAGGTATTCGCACTGGATACGACGGTTGG	CCAGCGTGTAAATAGTCGGG	AGCAGGGTCCGAGGTATTC
18S	CTGCCTTCCTTGGATGTGGT	GCCCGTCGCTCTGATGAT	CTGCCTTCCTTGGATGTGGT

## Sheet: Table S7
Additional file 6: Table S7. Primers for qRT-PCR analysis for some selected target genes
miRNA	Target gene	Target annotation	Forward primer	Reverse primer
miR159 family	UN00815	Eukaryotic translation initiation factor 2 subunit beta(etIF2b)	CACCAAGTGAGATCCCCGA	AAACTAGGTTCAACATCAGCAAC
miR167 family	UN12573	Auxin response factor 6 (ARF6)	CAATTATCCTGAGCTCCGCA	CGCCAAGGAGAAGAACATCA
miR172 family	UN21982	Floral homeotic protein APETALA 2	TTCTCTACGCCCCAGTTTCTAT	TGGAGGACCTGTGGTAGTTTTG
miR160d	UN003563	Auxin response factor	AGCAGGAGGTGGTTGATAAG	TCCAAGGAGAATACGACCAC
	UN030717	Auxin response factor 10	CCTCGTTCATTGTCGTGTAG	TGCCATTTAGGCTCAACTG
	UN032018	Auxin response factor 16-2	CGGTTTTTGGGTCTTATGAG	GTCAACCTCCTTGCCGTC
miR396f	UN012544	Growth-regulating factor	TTATGGCACAGGGAACAAG	GGAGAGCGAAAATGAGGAG
	UN021078	Growth-regulating factor 2	GACGGACGGGAAGAAGTG	TGCATCTGGGTTTTCTGTG
	UN028196	Growth-regulating factor 5	GCATCCCAATCCCTTCAG	ACGCCTCTTTTGAGCACC
Internal control gene	UN012008*	Fiber protein Fb15	AGAAGTCGGCGGATGAAG	GGAGGGCGACGAGGTAG
		TUB4*	CCGATAACTTTGTCTTTGGC	GCAAGGATTCCAAGTATGTC
The targets of aof-miR160d and aof-miR396f were predicted from the unigene database created by RNA-seq. UN012008* was used as internal control gene for targets of aof-miR160d and aof-miR396f, TUB4* was used as internal control gene for the other genes.

## Sheet: Table S8
Additional file 6: Table S8. Primers for 5'RLM-RACE experiment
miRNA-name	miRNA sequence	Target	Target annotation	GeneRacer 5' Primer	GeneRacer 5' Nested Primer	Gene-specific primer	Gene-specific nested primer
aof-miR160d	UGCCUGGUUCCCUGUAUGCCA	UN003563	Auxin response factor, putative	CGACTGGAGCACGAGGACACTGA	GGACACTGACATGGACTGAAGGAGTA	CTCCATGTCCTCTTCATCTAACACG	GCAAGTCCTAAAAGCTCCAGACCATG
		UN030717	Auxin response factor 10	CGACTGGAGCACGAGGACACTGA	GGACACTGACATGGACTGAAGGAGTA	ATCTTCACAGGACCAGTTTGCTACC	TACCAATAGTGAGCAAGCAGGAGACA
		UN032018	Auxin response factor 16-2	CGACTGGAGCACGAGGACACTGA	GGACACTGACATGGACTGAAGGAGTA	GTGCCCAGACTCCAAACCTAACTC	AGGAGTTCCAATGGTCAACAAACAAGA
aof-miR171f	UGAUUGAGCCGUGCCAAUAUC	UN003161	GRAS family transcription factor	CGACTGGAGCACGAGGACACTGA	GGACACTGACATGGACTGAAGGAGTA	CTGCACAAATCCGACCGATGCGAAT	GGAAGGGGGAGCACCGGATCGACGAAT
		UN018618	GRAS family transcription factor	CGACTGGAGCACGAGGACACTGA	GGACACTGACATGGACTGAAGGAGTA	TTCTCGACGTGAAAACCCCTCACCTGA	AATGGGACAGGTTTTCGCGGGTGAGATG
		UN025921	GRAS family transcription factor LENGTH=486	CGACTGGAGCACGAGGACACTGA	GGACACTGACATGGACTGAAGGAGTA	GCTCGAGTTCCCGAAGCACTCCGTGT	TGGACCCCAATGTGCCGACCGAAATC
		UN040929	GRAS family transcription factor LENGTH=640	CGACTGGAGCACGAGGACACTGA	GGACACTGACATGGACTGAAGGAGTA	GGGAGATCACTGCGATCACACCCATG	GACCAGTGCCCTCCAACCCCAACATCG
aof-miR393b	UCCAAAGGGAUCGCAUUGAUCU	UN033492	Transport inhibitor response protein	CGACTGGAGCACGAGGACACTGA	GGACACTGACATGGACTGAAGGAGTA	CCGAATCGAACTCTAGCCGCACCAA	TCGCCAACAACCTCATCCGTCTCGTCA
aof-miR396f	UCCACAGGCUUUCUUGAACUG	UN012544	Growth-regulating factor	CGACTGGAGCACGAGGACACTGA	GGACACTGACATGGACTGAAGGAGTA	TCATAACTCCCACGCCCTTTGCCACA	TTCCCTGTGCCATAAGCACCCAAGGTTGA
		UN021078	Growth-regulating factor 2	CGACTGGAGCACGAGGACACTGA	GGACACTGACATGGACTGAAGGAGTA	CGACTCCTGCAACAACTCCCCCACAT	GGCTGGTGGTGCCTGCGGAGATGTTC
